# Supplementary material for: Common mechanism of transcription termination at coding and noncoding RNA genes in fission yeast
Source: Nat Commun. 2018 Oct 19;9:4364. doi: 10.1038/s41467-018-06546-x (PMC6195540; doi:10.1038/s41467-018-06546-x)
Supplement: Supplementary file 4 — Supplementary Data 1 [file 41467_2018_6546_MOESM4_ESM.xlsx]

## Sheet: Sheet1
Supplementary Table 1. List of mRNA genes used in this study in genePred format, including those modified according to the strongest polyadenylation site as determined by reanalyzis of 3’READS data.
name	chrom	strand	txStart	txEnd	cdsStart	cdsEnd	exonCount	exonStarts	exonEnds	note
SPAC212.11	I	-	0	5662	1	5662	1	0	5662
SPAC212.08c	I	+	11783	12994	12158	12994	1	11783	12994
SPAC212.12	I	+	15854	16226	15855	16226	1	15854	16226
SPAC212.06c	I	+	18041	18974	18072	18557	2	18041,18348,	18306,18974,
SPAC212.04c	I	+	21380	23050	21587	22508	2	21380,22131,	22076,23050,
SPAC212.03	I	-	23588	24054	23589	23978	1	23588	24054
SPAC212.02	I	-	27166	27763	27353	27763	1	27166	27763	3'end_modified_based_on_PAS_data
SPAC212.01c	I	+	28737	29657	28738	29638	2	28737,29285,	29227,29657,
SPAC977.01	I	+	29763	31069	29766	30716	1	29763	31069
SPAC977.18	I	-	31139	32345	31327	32187	3	31139,31767,32162,	31557,31913,32345,
SPAC977.02	I	+	32033	32941	32230	32670	1	32033	32941	3'end_modified_based_on_PAS_data
SPAC977.03	I	+	33834	34272	33835	34272	1	33834	34272
SPAC977.04	I	+	34297	34978	34349	34816	1	34297	34978
SPAC977.05c	I	-	35613	36382	35768	36382	1	35613	36382	3'end_modified_based_on_PAS_data
SPAC977.06	I	+	39415	40072	39431	40050	2	39415,39898,	39848,40072,
SPAC977.07c	I	-	41843	43307	42057	43307	1	41843	43307	3'end_modified_based_on_PAS_data
SPAC977.08	I	+	44643	45468	44704	45414	1	44643	45468
SPAC977.09c	I	-	45874	48399	46075	48160	2	45874,46207,	46143,48399,
SPAC977.10	I	+	50945	53637	52117	53600	2	50945,52317,	52240,53637,	3'end_modified_based_on_PAS_data
SPAC977.11	I	+	55058	56308	55274	56209	1	55058	56308
SPAC977.12	I	+	56372	57593	56492	57562	1	56372	57593	3'end_modified_based_on_PAS_data
SPAC977.14c	I	-	59522	60907	59715	60770	1	59522	60907	3'end_modified_based_on_PAS_data
SPAC977.15	I	+	62960	63862	62989	63732	1	62960	63862
SPAC977.16c	I	-	64558	66980	64904	66679	2	64558,66680,	66679,66980,
SPAC977.17	I	+	66218	69821	67143	68939	1	66218	69821
SPAPJ695.02	I	-	74518	76721	75698	75910	1	74518	76721	3'end_modified_based_on_PAS_data
SPAPJ695.01c	I	-	77479	78066	77578	77931	1	77479	78066
SPAC1F8.01	I	+	82745	84786	82936	84603	1	82745	84786	3'end_modified_based_on_PAS_data
SPAC1F8.02c	I	-	85565	86324	85598	86278	1	85565	86324
SPAC1F8.03c	I	-	88200	90300	88367	90259	1	88200	90300
SPAC1F8.04c	I	-	92386	93931	92480	93871	1	92386	93931
SPAC1F8.05	I	+	95960	96967	96000	96548	1	95960	96967	3'end_modified_based_on_PAS_data
SPAC1F8.06	I	+	99870	101236	100011	101168	1	99870	101236	3'end_modified_based_on_PAS_data
SPAC1F8.07c	I	-	101666	103594	101836	103544	2	101666,101871,	101869,103594,	3'end_modified_based_on_PAS_data
SPAC1F8.08	I	+	103940	104522	103941	104303	1	103940	104522	3'end_modified_based_on_PAS_data
SPAC11D3.19	I	+	106892	107568	106965	107198	1	106892	107568	3'end_modified_based_on_PAS_data
SPAC11D3.01c	I	-	108731	109195	108908	109147	1	108731	109195
SPAC11D3.02c	I	-	109519	110455	109829	110281	1	109519	110455	3'end_modified_based_on_PAS_data
SPAC11D3.03c	I	-	110903	112499	111005	111913	3	110903,112097,112377,	112046,112333,112499,
SPAC11D3.04c	I	-	112526	114445	112917	113309	2	112526,113434,	113367,114445,	3'end_modified_based_on_PAS_data
SPAC11D3.05	I	+	113949	115782	114080	115720	1	113949	115782	3'end_modified_based_on_PAS_data
SPAC11D3.07c	I	-	115100	120309	118195	120108	1	115100	120309	3'end_modified_based_on_PAS_data
SPAC11D3.06	I	+	116330	118176	116693	118060	1	116330	118176	3'end_modified_based_on_PAS_data
SPAC11D3.08c	I	-	120369	123785	120556	122208	1	120369	123785	3'end_modified_based_on_PAS_data
SPAC11D3.09	I	+	122186	124113	122845	124029	1	122186	124113	3'end_modified_based_on_PAS_data
SPAC11D3.10	I	+	124906	126932	125582	126886	1	124906	126932	3'end_modified_based_on_PAS_data
SPAC11D3.11c	I	-	126923	129316	128025	129185	3	126923,129102,129171,	129059,129127,129316,	3'end_modified_based_on_PAS_data
SPAC11D3.20	I	+	127229	127851	127230	127316	1	127229	127851	3'end_modified_based_on_PAS_data
SPAC11D3.13	I	+	130147	131057	130329	130997	1	130147	131057	3'end_modified_based_on_PAS_data
SPAC11D3.14c	I	-	131102	135736	131319	135101	1	131102	135736	3'end_modified_based_on_PAS_data
SPAC11D3.15	I	+	136138	140312	136331	140284	1	136138	140312	3'end_modified_based_on_PAS_data
SPAC11D3.16c	I	-	139453	141653	140805	141200	1	139453	141653	3'end_modified_based_on_PAS_data
SPAC11D3.17	I	+	141198	144454	142675	144432	2	141198,141558,	141510,144454,	3'end_modified_based_on_PAS_data
SPAC11D3.18c	I	-	144093	146935	144862	146358	2	144093,146911,	146869,146935,	3'end_modified_based_on_PAS_data
SPAC5H10.01	I	+	146973	147993	146974	147879	1	146973	147993	3'end_modified_based_on_PAS_data
SPAC5H10.02c	I	-	148045	150331	148213	148935	1	148045	150331	3'end_modified_based_on_PAS_data
SPAC5H10.03	I	+	149445	152772	151913	152572	1	149445	152772	3'end_modified_based_on_PAS_data
SPAC5H10.04	I	+	152850	154749	153387	154535	1	152850	154749	3'end_modified_based_on_PAS_data
SPAC5H10.05c	I	-	153078	155583	154807	155397	1	153078	155583	3'end_modified_based_on_PAS_data
SPAC5H10.06c	I	-	155893	158307	156548	157687	1	155893	158307	3'end_modified_based_on_PAS_data
SPAC5H10.07	I	+	158776	159491	159203	159472	1	158776	159491	3'end_modified_based_on_PAS_data
SPAC5H10.08c	I	-	159121	160945	160094	160945	1	159121	160945	3'end_modified_based_on_PAS_data
SPAC5H10.09c	I	-	160954	161822	160977	161780	1	160954	161822	3'end_modified_based_on_PAS_data
SPAC5H10.10	I	+	162755	164260	162960	164138	1	162755	164260	3'end_modified_based_on_PAS_data
SPAC5H10.11	I	+	164569	165840	164728	165717	1	164569	165840	3'end_modified_based_on_PAS_data
SPAC5H10.12c	I	-	165816	167826	166420	167535	1	165816	167826	3'end_modified_based_on_PAS_data
SPAC5H10.13c	I	-	167952	170137	168810	169850	1	167952	170137	3'end_modified_based_on_PAS_data
SPAC13G6.01c	I	-	170706	174701	170972	174373	1	170706	174701	3'end_modified_based_on_PAS_data
SPAC13G6.02c	I	-	174455	176655	175013	175771	1	174455	176655	3'end_modified_based_on_PAS_data
SPAC13G6.03	I	+	175889	179841	177292	179568	1	175889	179841	3'end_modified_based_on_PAS_data
SPAC13G6.05c	I	-	180000	182254	181077	182194	4	180000,181484,181631,182000,	181436,181574,181749,182254,	3'end_modified_based_on_PAS_data
SPAC13G6.04	I	+	180271	180970	180423	180911	3	180271,180585,180889,	180528,180721,180970,	3'end_modified_based_on_PAS_data
SPAC13G6.06c	I	-	182467	186358	182976	186071	1	182467	186358	3'end_modified_based_on_PAS_data
SPAC13G6.07c	I	-	186471	187683	186844	187563	1	186471	187683	3'end_modified_based_on_PAS_data
SPAC13G6.08	I	+	187700	190031	188377	189984	1	187700	190031
SPAC13G6.09	I	+	190191	191352	190322	191291	2	190191,190729,	190584,191352,	3'end_modified_based_on_PAS_data
SPAC13G6.10c	I	-	191313	194053	192296	193888	1	191313	194053	3'end_modified_based_on_PAS_data
SPAC13G6.11c	I	-	194099	195626	194119	195582	2	194099,195507,	195258,195626,	3'end_modified_based_on_PAS_data
SPAC13G6.12c	I	-	195933	199051	196090	198715	2	195933,196220,	196174,199051,	3'end_modified_based_on_PAS_data
SPAC13G6.13	I	+	198883	199231	198884	199231	1	198883	199231
SPAC13G6.14	I	+	200120	201047	200235	200867	1	200120	201047	3'end_modified_based_on_PAS_data
SPAC13G6.15c	I	-	201622	203346	202487	202978	1	201622	203346	3'end_modified_based_on_PAS_data
SPAC24B11.05	I	+	204385	205953	205213	205893	1	204385	205953	3'end_modified_based_on_PAS_data
SPAC24B11.06c	I	-	206321	208044	206864	207913	1	206321	208044	3'end_modified_based_on_PAS_data
SPAC24B11.07c	I	-	208841	211275	209346	211031	1	208841	211275	3'end_modified_based_on_PAS_data
SPAC24B11.08c	I	-	211674	213591	212034	213206	1	211674	213591	3'end_modified_based_on_PAS_data
SPAC24B11.09	I	+	214092	217087	216483	216839	1	214092	217087	3'end_modified_based_on_PAS_data
SPAC24B11.10c	I	-	218343	221562	218657	221455	1	218343	221562	3'end_modified_based_on_PAS_data
SPAC24B11.11c	I	-	221635	223991	222029	223852	1	221635	223991	3'end_modified_based_on_PAS_data
SPAC24B11.12c	I	-	223829	229307	224396	228683	2	223829,228311,	228232,229307,	3'end_modified_based_on_PAS_data
SPAC24B11.14	I	+	230544	231136	230545	231136	3	230544,230742,230829,	230681,230799,231136,
SPAC24B11.13	I	+	231310	232930	231655	232665	1	231310	232930	3'end_modified_based_on_PAS_data
SPAC806.02c	I	-	233100	235164	233231	235106	2	233100,235102,	235053,235164,	3'end_modified_based_on_PAS_data
SPAC806.03c	I	-	235550	236104	235653	236015	1	235550	236104	3'end_modified_based_on_PAS_data
SPAC806.11	I	-	236880	237885	237212	237430	1	236880	237885	3'end_modified_based_on_PAS_data
SPAC806.04c	I	-	241005	243122	241426	242941	4	241005,241588,241756,242916,	241537,241709,242815,243122,	3'end_modified_based_on_PAS_data
SPAC806.05	I	+	244213	245110	244731	245108	2	244213,247490,	247438,245110,	3'end_modified_based_on_PAS_data
SPAC806.06c	I	-	244213	247074	245304	246410	1	244213	247074	3'end_modified_based_on_PAS_data
SPAC806.07	I	+	247820	248494	247928	248383	1	247820	248494	3'end_modified_based_on_PAS_data
SPAC806.08c	I	-	248578	250983	248680	250770	2	248578,250606,	250549,250983,
SPAC1639.01c	I	-	251158	254600	251726	253714	3	251158,252391,253589,	252337,252752,254600,	3'end_modified_based_on_PAS_data
SPAC1639.02c	I	-	255741	259505	256030	259461	13	255741,256344,256426,256541,256683,256796,257054,257115,257178,257228,258219,259160,259355,	256134,256370,256445,256612,256750,257009,257070,257135,257181,258184,259120,259315,259505,	3'end_modified_based_on_PAS_data
SPAC1F5.11c	I	+	259602	270941	259719	270747	2	259602,259843,	259782,270941,	3'end_modified_based_on_PAS_data
SPAC1F5.10	I	-	270906	272610	271020	272323	3	270906,272169,272256,	272116,272190,272610,	3'end_modified_based_on_PAS_data
SPAC1F5.09c	I	+	273151	274933	273152	274921	1	273151	274933	3'end_modified_based_on_PAS_data
SPAC1F5.08c	I	+	275088	276578	275089	276549	1	275088	276578	3'end_modified_based_on_PAS_data
SPAC1F5.07c	I	+	276722	278573	276893	278365	1	276722	278573	3'end_modified_based_on_PAS_data
SPAC1F5.06	I	-	278506	281347	278599	281145	1	278506	281347	3'end_modified_based_on_PAS_data
SPAC1F5.05c	I	+	281773	282491	281949	282404	1	281773	282491	3'end_modified_based_on_PAS_data
SPAC1F5.04c	I	+	283286	289160	283476	289001	1	283286	289160	3'end_modified_based_on_PAS_data
SPAC1F5.03c	I	+	289789	291532	289952	291301	2	289789,290186,	289985,291532,	3'end_modified_based_on_PAS_data
SPAC1F5.02	I	-	291825	293771	292260	293738	1	291825	293771	3'end_modified_based_on_PAS_data
SPAC18B11.11	I	-	294767	299154	294902	298786	1	294767	299154	3'end_modified_based_on_PAS_data
SPAC18B11.10	I	-	298874	301837	299628	301711	3	298874,301435,301587,	301263,301520,301837,	3'end_modified_based_on_PAS_data
SPAC18B11.09c	I	+	303003	304142	303161	304019	4	303003,303333,303715,303851,	303231,303640,303793,304142,	3'end_modified_based_on_PAS_data
SPAC18B11.08c	I	+	304354	305039	304463	305029	5	304354,304673,304770,304918,304999,	304535,304731,304860,304955,305039,	3'end_modified_based_on_PAS_data
SPAC18B11.07c	I	+	305601	306687	305723	306591	5	305601,305811,306089,306315,306467,	305764,305876,306210,306419,306687,	3'end_modified_based_on_PAS_data
SPAC18B11.06	I	-	306760	308031	306964	307947	1	306760	308031	3'end_modified_based_on_PAS_data
SPAC18B11.05	I	-	308272	310034	308381	309806	3	308272,309750,309888,	309719,309839,310034,	3'end_modified_based_on_PAS_data
SPAC18B11.04	I	-	310157	311712	310659	311434	4	310157,310836,311298,311370,	310790,311180,311331,311712,	3'end_modified_based_on_PAS_data
SPAC18B11.03c	I	+	311919	313646	312182	313586	2	311919,312273,	312212,313646,	3'end_modified_based_on_PAS_data
SPAC18B11.02c	I	+	313973	315265	314030	315214	1	313973	315265	3'end_modified_based_on_PAS_data
SPAC12G12.16c	I	+	315393	317508	315707	317197	1	315393	317508	3'end_modified_based_on_PAS_data
SPAC12G12.15	I	-	316996	319185	317431	318941	3	316996,317513,318220,	317469,318172,319185,	3'end_modified_based_on_PAS_data
SPAC12G12.14c	I	+	319814	321664	319974	321503	1	319814	321664	3'end_modified_based_on_PAS_data
SPAC12G12.13c	I	+	321763	323982	321924	323978	1	321763	323982	3'end_modified_based_on_PAS_data
SPAC12G12.12	I	-	324008	325517	324194	325280	3	324008,324461,325224,	324407,325166,325517,	3'end_modified_based_on_PAS_data
SPAC12G12.11c	I	+	326439	328105	326694	327982	3	326439,326941,327497,	326856,327391,328105,	3'end_modified_based_on_PAS_data
SPAC12G12.10	I	-	327553	329545	328222	329484	1	327553	329545	3'end_modified_based_on_PAS_data
SPAC12G12.09	I	-	329378	332816	329810	332743	1	329378	332816	3'end_modified_based_on_PAS_data
SPAC12G12.17	I	+	332837	333544	333214	333441	2	332837,333290,	333239,333544,	3'end_modified_based_on_PAS_data
SPAC12G12.08	I	-	333176	334621	333695	334336	1	333176	334621	3'end_modified_based_on_PAS_data
SPAC12G12.07c	I	+	334614	336131	334660	335945	2	334614,334829,	334782,336131,	3'end_modified_based_on_PAS_data
SPAC12G12.06c	I	+	336307	337548	336428	337519	1	336307	337548	3'end_modified_based_on_PAS_data
SPAC12G12.05c	I	+	338285	339021	338392	338883	1	338285	339021	3'end_modified_based_on_PAS_data
SPAC12G12.04	I	-	339742	342080	340107	341855	1	339742	342080	3'end_modified_based_on_PAS_data
SPAC12G12.03	I	-	341699	345182	343399	345129	1	341699	345182	3'end_modified_based_on_PAS_data
SPAC12G12.02	I	-	345507	347735	345839	346618	4	345507,346113,346306,346543,	346051,346244,346439,347735,	3'end_modified_based_on_PAS_data
SPAC12G12.01c	I	+	346794	349959	347195	349912	1	346794	349959	3'end_modified_based_on_PAS_data
SPAC630.04c	I	-	349310	353340	352427	352927	1	349310	353340	3'end_modified_based_on_PAS_data
SPAC630.03	I	+	350405	352074	350477	352055	5	350405,350574,350670,351294,351959,	350511,350598,351199,351894,352074,	3'end_modified_based_on_PAS_data
SPAC630.06c	I	-	353637	357205	356233	356997	4	353637,356510,356634,356983,	356433,356592,356904,357205,	3'end_modified_based_on_PAS_data
SPAC630.05	I	+	353782	356513	353900	356131	1	353782	356513	3'end_modified_based_on_PAS_data
SPAC630.07c	I	-	357215	359228	357593	358885	1	357215	359228	3'end_modified_based_on_PAS_data
SPAC630.08c	I	-	359645	361266	360060	360962	1	359645	361266	3'end_modified_based_on_PAS_data
SPAC630.15	I	+	361556	363654	361557	361874	1	361556	363654
SPAC630.09c	I	-	362247	363714	362769	363602	1	362247	363714	3'end_modified_based_on_PAS_data
SPAC630.10	I	+	365203	366442	365550	366362	1	365203	366442	3'end_modified_based_on_PAS_data
SPAC630.11	I	+	366633	367546	366801	367531	6	366633,366872,366967,367104,367292,367394,	366817,366891,367040,367189,367348,367546,	3'end_modified_based_on_PAS_data
SPAC630.12	I	+	368039	369893	368572	369840	1	368039	369893	3'end_modified_based_on_PAS_data
SPAC630.13c	I	-	369789	374217	369945	373964	1	369789	374217	3'end_modified_based_on_PAS_data
SPAC630.14c	I	-	374118	377908	374683	377200	4	374118,376093,376843,376992,	375830,376446,376931,377908,	3'end_modified_based_on_PAS_data
SPAC1751.01c	I	-	377902	384751	378192	380354	1	377902	384751	3'end_modified_based_on_PAS_data
SPAC1751.04	I	+	383579	385305	384320	385220	4	383579,384479,384985,385124,	384349,384590,385060,385305,	3'end_modified_based_on_PAS_data
SPAC1751.02c	I	-	384920	386195	385755	386149	3	384920,385937,386106,	385887,386043,386195,	3'end_modified_based_on_PAS_data
SPAC1751.03	I	+	386265	387790	386344	387786	3	386265,386457,386785,	386394,386614,387790,	3'end_modified_based_on_PAS_data
SPAC31A2.02	I	+	388232	389121	388400	388960	4	388232,388451,388720,388858,	388415,388621,388813,389121,	3'end_modified_based_on_PAS_data
SPAC31A2.03	I	+	389390	390268	389543	390245	2	389390,389616,	389564,390268,	3'end_modified_based_on_PAS_data
SPAC31A2.04c	I	-	389872	391260	390589	391173	1	389872	391260	3'end_modified_based_on_PAS_data
SPAC31A2.05c	I	-	391627	396999	391838	396889	8	391627,391955,392651,392827,394655,395166,396545,396780,	391915,392612,392787,394611,395123,396502,396741,396999,
SPAC31A2.06	I	+	397425	399447	397709	399337	1	397425	399447	3'end_modified_based_on_PAS_data
SPAC31A2.07c	I	-	399416	402266	399548	402194	2	399416,401971,	401871,402266,	3'end_modified_based_on_PAS_data
SPAC31A2.09c	I	-	402805	405389	403813	405249	3	402805,405137,405240,	405079,405202,405389,	3'end_modified_based_on_PAS_data
SPAC31A2.08	I	+	402840	403808	403060	403545	1	402840	403808	3'end_modified_based_on_PAS_data
SPAC31A2.10	I	+	405581	407550	405802	407465	5	405581,405963,406133,406267,406502,	405924,406032,406168,406460,407550,	3'end_modified_based_on_PAS_data
SPAC31A2.11c	I	-	407794	409872	408030	409265	1	407794	409872	3'end_modified_based_on_PAS_data
SPAC31A2.12	I	+	411650	414252	412084	413874	1	411650	414252	3'end_modified_based_on_PAS_data
SPAC31A2.13c	I	-	414221	414930	414471	414800	2	414221,414683,	414629,414930,	3'end_modified_based_on_PAS_data
SPAC31A2.14	I	+	414941	418453	415406	418371	2	414941,415762,	415685,418453,	3'end_modified_based_on_PAS_data
SPAC31A2.15c	I	-	417992	419996	418475	419732	4	417992,418758,419267,419601,	418720,419220,419502,419996,	3'end_modified_based_on_PAS_data
SPAC31A2.16	I	+	419957	423949	420466	423903	4	419957,422925,423198,423356,	422887,423153,423307,423949,	3'end_modified_based_on_PAS_data
SPAC13C5.01c	I	-	424000	425256	424477	425223	1	424000	425256	3'end_modified_based_on_PAS_data
SPAC13C5.02	I	+	425630	427360	426030	427342	3	425630,426105,426363,	426069,426322,427360,	3'end_modified_based_on_PAS_data
SPAC13C5.03	I	+	427349	430121	427583	429318	3	427349,427985,428652,	427943,428590,430121,
SPAC13C5.04	I	+	430055	430967	430130	430876	1	430055	430967	3'end_modified_based_on_PAS_data
SPAC13C5.05c	I	-	431441	433274	431562	433203	3	431441,433027,433153,	432982,433113,433274,	3'end_modified_based_on_PAS_data
SPAC13C5.06c	I	-	434102	435179	434524	435101	2	434102,434875,	434831,435179,	3'end_modified_based_on_PAS_data
SPAC13C5.07	I	+	435169	438528	436214	438369	5	435169,436429,437005,437623,437852,	436381,436935,437580,437807,438528,	3'end_modified_based_on_PAS_data
SPAC23E2.01	I	+	442200	445367	443569	445263	1	442200	445367	3'end_modified_based_on_PAS_data
SPAC23E2.02	I	+	446490	450629	446491	450530	3	446490,446678,449294,	446513,449241,450629,	3'end_modified_based_on_PAS_data
SPAC23E2.03c	I	-	450874	453603	451210	452919	1	450874	453603	3'end_modified_based_on_PAS_data
SPAC24H6.13	I	-	456897	460811	457061	459676	1	456897	460811	3'end_modified_based_on_PAS_data
SPAC24H6.12c	I	+	461685	463409	461939	463273	1	461685	463409	3'end_modified_based_on_PAS_data
SPAC24H6.11c	I	+	464119	468384	465299	468175	1	464119	468384	3'end_modified_based_on_PAS_data
SPAC24H6.10c	I	+	468663	469886	468720	469826	1	468663	469886	3'end_modified_based_on_PAS_data
SPAC24H6.09	I	-	469964	472993	470583	472899	2	469964,472857,	472802,472993,	3'end_modified_based_on_PAS_data
SPAC24H6.08	I	-	473732	475041	474035	474697	1	473732	475041	3'end_modified_based_on_PAS_data
SPAC24H6.07	I	-	475354	476128	475493	476113	2	475354,476098,	476053,476128,	3'end_modified_based_on_PAS_data
SPAC24H6.06	I	-	476407	478803	476549	478696	2	476407,478654,	478606,478803,	3'end_modified_based_on_PAS_data
SPAC24H6.05	I	-	479228	482556	479750	481540	2	479228,482285,	482185,482556,	3'end_modified_based_on_PAS_data
SPAC24H6.04	I	-	482615	485408	483447	484901	1	482615	485408	3'end_modified_based_on_PAS_data
SPAC24H6.03	I	-	485760	488811	485960	488615	7	485760,486187,486648,486866,486983,487132,488573,	486131,486597,486822,486931,487093,488517,488811,	3'end_modified_based_on_PAS_data
SPAC24H6.02c	I	+	488338	489455	488779	489350	2	488338,489073,	489029,489455,	3'end_modified_based_on_PAS_data
SPAC24H6.01c	I	+	489870	492012	490016	492011	6	489870,490337,490811,490978,491185,491904,	490262,490771,490931,491149,491858,492012,	3'end_modified_based_on_PAS_data
SPAPB21F2.02	I	+	492334	497709	492461	497689	5	492334,492511,492672,494422,494666,	492476,492630,494385,494615,497709,	3'end_modified_based_on_PAS_data
SPAPB21F2.03	I	+	498110	498756	498171	498730	2	498110,498214,	498173,498756,	3'end_modified_based_on_PAS_data
SPAC227.01c	I	-	498880	500674	499284	500405	1	498880	500674	3'end_modified_based_on_PAS_data
SPAC227.19c	I	-	500750	501485	501117	501485	2	500750,501365,	501248,501485,	3'end_modified_based_on_PAS_data
SPAC227.02c	I	-	501447	502444	501767	502384	1	501447	502444	3'end_modified_based_on_PAS_data
SPAC227.03c	I	-	502778	504324	502978	504093	1	502778	504324	3'end_modified_based_on_PAS_data
SPAC227.04	I	+	504834	505668	505053	505592	1	504834	505668	3'end_modified_based_on_PAS_data
SPAC227.05	I	+	505901	506355	505984	506355	1	505901	506355
SPAC227.06	I	+	506519	507459	506543	507292	1	506519	507459	3'end_modified_based_on_PAS_data
SPAC227.07c	I	-	507529	509960	508136	509691	4	507529,508202,509562,509647,	508159,509485,509603,509960,	3'end_modified_based_on_PAS_data
SPAC227.08c	I	-	510431	511433	510669	511336	3	510431,510779,511166,	510720,511070,511433,	3'end_modified_based_on_PAS_data
SPAC227.09	I	+	511349	513312	511807	513060	2	511349,511661,	511508,513312,	3'end_modified_based_on_PAS_data
SPAC227.11c	I	-	513746	517252	514552	515674	3	513746,515221,515533,	515082,515482,517252,	3'end_modified_based_on_PAS_data
SPAC227.10	I	+	513819	514363	513831	514345	4	513819,513907,514045,514243,	513858,513998,514169,514363,	3'end_modified_based_on_PAS_data
SPAC227.12	I	+	515660	517266	515797	517247	2	515660,515895,	515833,517266,	3'end_modified_based_on_PAS_data
SPAC227.13c	I	-	517434	519017	517865	518443	1	517434	519017	3'end_modified_based_on_PAS_data
SPAC227.14	I	+	520173	522328	520933	521721	3	520173,520799,521214,	520694,521133,522328,	3'end_modified_based_on_PAS_data
SPAC227.15	I	+	523096	526117	523246	525867	1	523096	526117	3'end_modified_based_on_PAS_data
SPAC227.16c	I	-	527710	528906	528003	528771	5	527710,528123,528325,528566,528672,	528064,528269,528460,528625,528906,	3'end_modified_based_on_PAS_data
SPAC227.17c	I	-	529115	530275	529801	530166	1	529115	530275	3'end_modified_based_on_PAS_data
SPAC227.18	I	+	530260	531666	530522	531628	1	530260	531666	3'end_modified_based_on_PAS_data
SPAC2F7.02c	I	-	531764	533731	532432	533409	1	531764	533731	3'end_modified_based_on_PAS_data
SPAC2F7.03c	I	-	534170	537869	534462	537725	1	534170	537869	3'end_modified_based_on_PAS_data
SPAC2F7.04	I	+	537887	539889	538395	539847	3	537887,538674,539364,	538628,539322,539889,	3'end_modified_based_on_PAS_data
SPAC2F7.05c	I	-	539370	541640	540125	541312	1	539370	541640	3'end_modified_based_on_PAS_data
SPAC2F7.06c	I	-	541278	543735	542037	543557	1	541278	543735	3'end_modified_based_on_PAS_data
SPAC2F7.07c	I	-	543851	546240	544417	546240	1	543851	546240	3'end_modified_based_on_PAS_data
SPAC2F7.08c	I	-	546328	548562	546664	548562	1	546328	548562	3'end_modified_based_on_PAS_data
SPAC2F7.09c	I	-	548585	550726	548768	550243	1	548585	550726	3'end_modified_based_on_PAS_data
SPAC2F7.10	I	+	550629	553106	551011	552939	1	550629	553106	3'end_modified_based_on_PAS_data
SPAC2F7.11	I	+	555276	558575	556631	558220	1	555276	558575	3'end_modified_based_on_PAS_data
SPAC2F7.13c	I	-	558850	560549	559317	560504	1	558850	560549	3'end_modified_based_on_PAS_data
SPAC2F7.14c	I	-	560789	562179	560978	561967	1	560789	562179	3'end_modified_based_on_PAS_data
SPAC2F7.15	I	+	563697	565056	564170	565034	2	563697,564552,	564464,565056,	3'end_modified_based_on_PAS_data
SPAC2F7.16c	I	-	565037	569485	565168	569277	1	565037	569485	3'end_modified_based_on_PAS_data
SPAC2F7.17	I	+	569549	571864	570236	571805	3	569549,570548,570884,	570406,570647,571864,	3'end_modified_based_on_PAS_data
SPAC13A11.01c	I	-	569896	574417	571994	574371	2	569896,574268,	574224,574417,	3'end_modified_based_on_PAS_data
SPAC13A11.02c	I	-	574631	577171	575135	576622	1	574631	577171	3'end_modified_based_on_PAS_data
SPAC13A11.03	I	+	578391	579316	578521	579247	2	578391,578680,	578586,579316,	3'end_modified_based_on_PAS_data
SPAC13A11.04c	I	-	579352	581553	579720	581390	6	579352,579834,579952,580295,581083,581294,	579789,579899,580250,580983,581216,581553,
SPAC13A11.05	I	+	582272	584130	582492	584033	1	582272	584130	3'end_modified_based_on_PAS_data
SPAC13A11.06	I	+	585354	588135	585597	587312	1	585354	588135	3'end_modified_based_on_PAS_data
SPAC3H8.02	I	+	588542	590400	588925	590259	1	588542	590400	3'end_modified_based_on_PAS_data
SPAC3H8.03	I	+	590690	591776	591067	591555	2	590690,591417,	591246,591776,	3'end_modified_based_on_PAS_data
SPAC3H8.04	I	+	592225	593845	592743	593759	1	592225	593845	3'end_modified_based_on_PAS_data
SPAC3H8.05c	I	-	593832	597586	593977	597277	3	593832,594770,594899,	594731,594859,597586,	3'end_modified_based_on_PAS_data
SPAC3H8.06	I	+	598472	600506	598916	600184	1	598472	600506	3'end_modified_based_on_PAS_data
SPAC3H8.07c	I	-	600822	601749	600883	601485	3	600822,601326,601474,	601282,601425,601749,	3'end_modified_based_on_PAS_data
SPAC3H8.08c	I	-	601829	603993	602060	603751	1	601829	603993	3'end_modified_based_on_PAS_data
SPAC3H8.09c	I	-	604373	607742	604496	606849	3	604373,605014,605437,	604959,605355,607742,	3'end_modified_based_on_PAS_data
SPAC3H8.10	I	+	608892	610213	608992	610159	4	608892,609198,609697,609883,	609150,609501,609820,610213,	3'end_modified_based_on_PAS_data
SPAC1F3.01	I	+	610841	613300	610886	613277	2	610841,611210,	611152,613300,	3'end_modified_based_on_PAS_data
SPAC1F3.02c	I	-	613391	617324	613498	616848	1	613391	617324	3'end_modified_based_on_PAS_data
SPAC1F3.03	I	+	617815	621068	617844	620996	4	617815,617992,618470,620419,	617945,618422,620376,621068,	3'end_modified_based_on_PAS_data
SPAC1F3.04c	I	-	621053	622267	621189	622191	2	621053,621988,	621852,622267,	3'end_modified_based_on_PAS_data
SPAC1F3.05	I	+	623090	625282	623272	625086	4	623090,623374,623517,623751,	623305,623462,623593,625282,	3'end_modified_based_on_PAS_data
SPAC1F3.06c	I	-	625132	631401	625430	631303	1	625132	631401	3'end_modified_based_on_PAS_data
SPAC1F3.07c	I	-	631473	633102	631556	632841	2	631473,632498,	632424,633102,	3'end_modified_based_on_PAS_data
SPAC1F3.08c	I	-	633147	633474	633148	633474	1	633147	633474
SPAC1F3.09	I	+	633651	637012	634937	636959	5	633651,635068,635348,636233,636384,	634971,635235,636176,636314,637012,	3'end_modified_based_on_PAS_data
SPAC1F3.10c	I	-	636722	639430	637023	639311	1	636722	639430	3'end_modified_based_on_PAS_data
SPAC1D4.01	I	+	639404	640216	639411	640175	1	639404	640216	3'end_modified_based_on_PAS_data
SPAC1D4.02c	I	-	640172	641680	640399	641627	4	640172,640996,641280,641447,	640947,641184,641401,641680,	3'end_modified_based_on_PAS_data
SPAC1D4.03c	I	-	641845	643775	641885	643512	2	641845,642217,	642131,643775,	3'end_modified_based_on_PAS_data
SPAC1D4.04	I	+	644666	646432	644711	646377	3	644666,644749,644928,	644713,644881,646432,	3'end_modified_based_on_PAS_data
SPAC1D4.05c	I	-	645155	648097	646593	647808	2	645155,647729,	647677,648097,	3'end_modified_based_on_PAS_data
SPAC1D4.06c	I	-	648255	649393	648301	649393	3	648255,648613,648889,	648501,648829,649393,	3'end_modified_based_on_PAS_data
SPAC1D4.08	I	+	650464	652201	650488	651848	2	650464,651192,	650545,652201,	3'end_modified_based_on_PAS_data
SPAC1D4.09c	I	-	652224	653321	652359	653234	4	652224,652575,652762,653221,	652529,652698,653178,653321,	3'end_modified_based_on_PAS_data
SPAC1D4.10	I	+	653448	656331	653774	656240	2	653448,654195,	654158,656331,	3'end_modified_based_on_PAS_data
SPAC1D4.11c	I	-	656131	660381	656760	658832	1	656131	660381	3'end_modified_based_on_PAS_data
SPAC1D4.12	I	+	664309	667435	664782	667100	1	664309	667435	3'end_modified_based_on_PAS_data
SPAC1D4.13	I	+	667814	669303	668153	669175	1	667814	669303	3'end_modified_based_on_PAS_data
SPAC1D4.14	I	+	670202	675430	670379	675320	2	670202,670482,	670427,675430,	3'end_modified_based_on_PAS_data
SPAC22F3.13	I	-	674055	678307	675539	678238	1	674055	678307	3'end_modified_based_on_PAS_data
SPAC22F3.12c	I	+	679061	681647	680176	681621	1	679061	681647	3'end_modified_based_on_PAS_data
SPAC22F3.11c	I	+	682834	683471	682874	683446	3	682834,683101,683159,	683034,683109,683471,	3'end_modified_based_on_PAS_data
SPAC22F3.10c	I	+	683989	686292	684010	686270	2	683989,684344,	684093,686292,	3'end_modified_based_on_PAS_data
SPAC22F3.09c	I	+	686542	689164	686593	688730	2	686542,686988,	686824,689164,	3'end_modified_based_on_PAS_data
SPAC22F3.08c	I	+	689344	691036	689483	690928	1	689344	691036	3'end_modified_based_on_PAS_data
SPAC22F3.07c	I	+	691471	692109	691530	691984	3	691471,691705,691852,	691656,691803,692109,	3'end_modified_based_on_PAS_data
SPAC22F3.15	I	+	692566	693098	692567	693061	2	692566,692848,	692725,693098,	3'end_modified_based_on_PAS_data
SPAC22F3.06c	I	+	693513	697083	693831	697034	1	693513	697083	3'end_modified_based_on_PAS_data
SPAC22F3.05c	I	+	697190	698234	697291	698068	7	697190,697400,697495,697620,697804,697927,701507,	697355,697455,697568,697766,697885,701453,698234,	3'end_modified_based_on_PAS_data
SPAC22F3.04	I	-	697959	702755	698033	702755	7	697959,698222,698479,698883,699147,699409,702602,	698177,698441,698841,699104,699363,702557,702755,
SPAC22F3.03c	I	+	703668	706967	703789	706828	15	703668,704014,704204,704321,704572,704815,704924,705094,705194,705332,705528,705636,706291,706403,706687,	703967,704113,704280,704536,704763,704889,705056,705158,705293,705490,705601,706252,706361,706652,706967,	3'end_modified_based_on_PAS_data
SPAC22F3.02	I	-	706649	708014	706844	707473	1	706649	708014	3'end_modified_based_on_PAS_data
SPAC1296.01c	I	-	707898	710479	708055	710023	7	707898,708167,708978,709427,709744,709895,710412,	708127,708931,709339,709644,709830,710366,710479,	3'end_modified_based_on_PAS_data
SPAC1296.02	I	+	711237	712223	711301	712150	2	711237,711767,	711412,712223,	3'end_modified_based_on_PAS_data
SPAC1296.03c	I	-	712234	714070	712491	714014	1	712234	714070	3'end_modified_based_on_PAS_data
SPAC1296.04	I	+	715376	716890	715480	716621	4	715376,715582,715993,716222,	715535,715721,716146,716890,	3'end_modified_based_on_PAS_data
SPAC1296.05c	I	-	716873	718168	716940	717804	2	716873,717673,	717585,718168,
SPAPJ696.01c	I	-	719163	723684	721617	723425	4	719163,722287,722541,723062,	722243,722493,722995,723684,	3'end_modified_based_on_PAS_data
SPAC1296.06	I	+	719379	721424	719447	721410	5	719379,719662,719790,719925,720065,	719581,719740,719888,720024,721424,	3'end_modified_based_on_PAS_data
SPAPJ696.02	I	+	724144	725767	724289	725720	3	724144,724377,724505,	724325,724418,725767,	3'end_modified_based_on_PAS_data
SPAC22G7.01c	I	-	725596	728242	726081	728076	3	725596,727845,727986,	727731,727901,728242,	3'end_modified_based_on_PAS_data
SPAC22G7.02	I	+	728334	731766	728420	731706	8	728334,728493,728663,730725,731003,731226,731368,731615,	728452,728619,730685,730963,731188,731322,731550,731766,	3'end_modified_based_on_PAS_data
SPAC22G7.03	I	+	731932	732697	731938	732648	1	731932	732697	3'end_modified_based_on_PAS_data
SPAC22G7.04	I	+	732825	736572	732880	736465	7	732825,732941,733084,733368,733535,734150,735494,	732897,733040,733251,733495,734113,735457,736572,	3'end_modified_based_on_PAS_data
SPAC22G7.05	I	+	736721	738780	736797	738720	2	736721,737164,	737037,738780,	3'end_modified_based_on_PAS_data
SPAC22G7.06c	I	-	739143	746117	739300	746034	1	739143	746117	3'end_modified_based_on_PAS_data
SPAC22G7.07c	I	-	746514	748971	747143	748402	1	746514	748971	3'end_modified_based_on_PAS_data
SPAC22G7.08	I	+	749522	751643	749930	751588	2	749522,750112,	749995,751643,	3'end_modified_based_on_PAS_data
SPAC22G7.09c	I	-	751486	753492	751673	753210	6	751486,751839,752187,752342,752472,753155,	751800,752131,752296,752429,753079,753492,	3'end_modified_based_on_PAS_data
SPAC22G7.10	I	+	753623	754860	753704	754830	3	753623,753886,753986,	753841,753939,754860,	3'end_modified_based_on_PAS_data
SPAC22G7.11c	I	-	754961	755637	755080	755502	1	754961	755637	3'end_modified_based_on_PAS_data
SPAC4G8.02c	I	-	755854	757153	756598	757085	3	755854,756778,756988,	756610,756881,757153,	3'end_modified_based_on_PAS_data
SPAC4G8.03c	I	-	757935	762714	758208	760550	1	757935	762714	3'end_modified_based_on_PAS_data
SPAC4G8.04	I	+	767445	770219	767709	770090	2	767445,769811,	769748,770219,	3'end_modified_based_on_PAS_data
SPAC4G8.05	I	+	770501	772406	770623	772323	1	770501	772406	3'end_modified_based_on_PAS_data
SPAC4G8.06c	I	-	772537	774027	772673	773929	1	772537	774027	3'end_modified_based_on_PAS_data
SPAC4G8.07c	I	-	773999	776062	774000	776013	5	773999,774154,774452,775413,775640,	774023,774403,775290,775513,776062,
SPAC4G8.08	I	+	777176	778363	777259	778283	3	777176,777337,777890,	777287,777731,778363,	3'end_modified_based_on_PAS_data
SPAC4G8.09	I	+	778430	781282	778532	781156	1	778430	781282	3'end_modified_based_on_PAS_data
SPAC4G8.10	I	+	781347	782396	781487	782035	1	781347	782396	3'end_modified_based_on_PAS_data
SPAC4G8.11c	I	-	781769	783634	782142	783144	3	781769,782437,782802,	782336,782704,783634,	3'end_modified_based_on_PAS_data
SPAC4G8.12c	I	-	783402	786724	784675	786563	6	783402,785697,785895,786160,786273,786439,	785632,785855,786062,786229,786399,786724,	3'end_modified_based_on_PAS_data
SPAC4G8.13c	I	-	786778	790219	787119	789164	1	786778	790219	3'end_modified_based_on_PAS_data
SPAC16C9.01c	I	-	789831	792274	790884	792168	3	789831,792013,792128,	791851,792091,792274,	3'end_modified_based_on_PAS_data
SPAC16C9.02c	I	-	792342	793937	792689	793760	3	792342,793048,793658,	792949,793609,793937,	3'end_modified_based_on_PAS_data
SPAC16C9.03	I	+	794865	796702	795084	796580	1	794865	796702	3'end_modified_based_on_PAS_data
SPAC16C9.04c	I	-	796911	798833	796993	798600	3	796911,798317,798547,	798229,798497,798833,	3'end_modified_based_on_PAS_data
SPAC16C9.05	I	+	799340	800841	799550	800764	1	799340	800841	3'end_modified_based_on_PAS_data
SPAC16C9.06c	I	-	801092	804123	801310	804087	1	801092	804123	3'end_modified_based_on_PAS_data
SPAC16C9.07	I	+	804573	807592	804996	807506	1	804573	807592	3'end_modified_based_on_PAS_data
SPAC2G11.02	I	+	807893	812186	808028	812042	2	807893,808255,	808197,812186,	3'end_modified_based_on_PAS_data
SPAC2G11.03c	I	-	811502	814228	812107	813970	4	811502,812191,813558,813815,	812139,813472,813766,814228,	3'end_modified_based_on_PAS_data
SPAC2G11.04	I	+	814217	815374	814451	815356	1	814217	815374	3'end_modified_based_on_PAS_data
SPAC2G11.05c	I	-	815387	817984	815515	817620	1	815387	817984
SPAC2G11.06	I	+	817995	819679	818117	819650	4	817995,818206,818428,818974,	818140,818318,818915,819679,	3'end_modified_based_on_PAS_data
SPAC2G11.07c	I	-	819633	821920	820163	821704	3	819633,821044,821376,	821005,821118,821920,	3'end_modified_based_on_PAS_data
SPAC2G11.08c	I	-	822121	823278	822332	822849	2	822121,822488,	822429,823278,	3'end_modified_based_on_PAS_data
SPAC2G11.09	I	+	823492	826287	823739	826229	2	823492,823893,	823784,826287,	3'end_modified_based_on_PAS_data
SPAC2G11.10c	I	-	826232	828123	826538	828011	3	826232,827464,827902,	827420,827678,828123,	3'end_modified_based_on_PAS_data
SPAC2G11.11c	I	-	828421	831629	829214	831499	3	828421,829355,829507,	829312,829424,831629,	3'end_modified_based_on_PAS_data
SPAC2G11.12	I	+	831917	836031	832027	836013	1	831917	836031	3'end_modified_based_on_PAS_data
SPAC2G11.13	I	+	836205	838026	836383	837972	1	836205	838026	3'end_modified_based_on_PAS_data
SPAC2G11.14	I	+	838227	841530	838320	841387	4	838227,838424,839043,839230,	838382,838995,839192,841530,	3'end_modified_based_on_PAS_data
SPAC2G11.15c	I	-	841414	842624	841572	842490	4	841414,841907,842125,842320,	841859,842053,842241,842624,	3'end_modified_based_on_PAS_data
SPAC521.02	I	+	843196	844165	843233	844084	1	843196	844165
SPAC521.03	I	+	844947	845992	845145	845924	1	844947	845992	3'end_modified_based_on_PAS_data
SPAC521.04c	I	-	846046	849480	846331	848976	1	846046	849480	3'end_modified_based_on_PAS_data
SPAC521.05	I	+	849420	850140	849520	850122	1	849420	850140	3'end_modified_based_on_PAS_data
SPAC23G3.01	I	+	850590	854377	850676	854346	2	850590,850729,	850691,854377,	3'end_modified_based_on_PAS_data
SPAC23G3.02c	I	-	854458	869704	854523	869527	2	854458,863154,	862924,869704,	3'end_modified_based_on_PAS_data
SPAC23G3.03	I	+	870739	872598	871025	872320	2	870739,870952,	870880,872598,	3'end_modified_based_on_PAS_data
SPAC23G3.04	I	+	872882	873892	873167	873751	1	872882	873892	3'end_modified_based_on_PAS_data
SPAC23G3.05c	I	-	874124	875763	874532	875563	1	874124	875763	3'end_modified_based_on_PAS_data
SPAC23G3.06	I	+	876861	878653	876947	878582	3	876861,877003,877174,	876962,877106,878653,	3'end_modified_based_on_PAS_data
SPAC23G3.07c	I	-	879135	880546	879214	880189	2	879135,879986,	879835,880546,	3'end_modified_based_on_PAS_data
SPAC23G3.08c	I	-	880271	884231	881023	883650	1	880271	884231	3'end_modified_based_on_PAS_data
SPAC23G3.09	I	+	884364	885726	884445	885542	1	884364	885726	3'end_modified_based_on_PAS_data
SPAC23G3.10c	I	-	885867	887531	885895	887172	1	885867	887531	3'end_modified_based_on_PAS_data
SPAC23G3.11	I	+	885943	889086	887661	889033	3	885943,887898,888026,	887836,887981,889086,	3'end_modified_based_on_PAS_data
SPAC23G3.12c	I	-	889050	892211	889130	892120	1	889050	892211	3'end_modified_based_on_PAS_data
SPAC22H12.01c	I	-	893165	894532	893719	894423	1	893165	894532	3'end_modified_based_on_PAS_data
SPAC22H12.02	I	+	893995	896532	895366	896401	4	893995,895596,895822,896038,	895407,895765,895974,896532,	3'end_modified_based_on_PAS_data
SPAC22H12.03	I	+	896667	897791	896877	897767	3	896667,897241,897828,	897163,897781,897791,	3'end_modified_based_on_PAS_data
SPAC22H12.04c	I	-	897805	898994	898191	898949	1	897805	898994	3'end_modified_based_on_PAS_data
SPAC22H12.05c	I	-	899453	902080	899567	901753	1	899453	902080	3'end_modified_based_on_PAS_data
SPAC1687.01	I	+	903041	903818	903101	903676	4	903041,903245,903391,903545,	903172,903343,903468,903818,	3'end_modified_based_on_PAS_data
SPAC1687.02	I	+	904025	905585	904266	905132	2	904025,904679,	904628,905585,	3'end_modified_based_on_PAS_data
SPAC1687.03c	I	-	904736	906465	905129	906355	3	904736,906032,906287,	905977,906144,906465,	3'end_modified_based_on_PAS_data
SPAC1687.04	I	+	906777	908482	906884	908433	2	906777,907089,	907045,908482,	3'end_modified_based_on_PAS_data
SPAC1687.05	I	+	908735	911098	908839	911074	2	908735,908923,	908871,911098,	3'end_modified_based_on_PAS_data
SPAC1687.06c	I	-	910691	911720	911274	911678	1	910691	911720	3'end_modified_based_on_PAS_data
SPAC1687.07	I	+	913656	914341	913657	914031	1	913656	914341	3'end_modified_based_on_PAS_data
SPAC1687.08	I	+	914327	914717	914328	914618	1	914327	914717	3'end_modified_based_on_PAS_data
SPAC1687.09	I	+	914939	919322	915092	919231	1	914939	919322	3'end_modified_based_on_PAS_data
SPAC1687.10	I	+	919725	922050	919973	922010	2	919725,920768,	920716,922050,	3'end_modified_based_on_PAS_data
SPAC1687.11	I	+	922270	925038	922314	924960	4	922270,922424,922570,922892,	922383,922518,922747,925038,	3'end_modified_based_on_PAS_data
SPAC1687.12c	I	-	924938	926289	925212	926245	4	924938,925502,925961,926121,	925446,925857,926066,926289,	3'end_modified_based_on_PAS_data
SPAC1687.13c	I	-	926400	927671	926501	927571	3	926400,926735,927488,	926671,927381,927671,	3'end_modified_based_on_PAS_data
SPAC1687.14c	I	-	927682	929011	928213	928443	1	927682	929011	3'end_modified_based_on_PAS_data
SPAC1687.23c	I	-	928759	929654	929159	929473	1	928759	929654	3'end_modified_based_on_PAS_data
SPAC1687.15	I	+	929842	931649	929939	931631	3	929842,930005,930677,	929957,930196,931649,	3'end_modified_based_on_PAS_data
SPAC1687.16c	I	-	931985	934021	933052	933954	1	931985	934021	3'end_modified_based_on_PAS_data
SPAC1687.17c	I	-	934899	936081	935249	935989	4	934899,935746,935859,935942,	935668,935812,935899,936081,	3'end_modified_based_on_PAS_data
SPAC1687.18c	I	-	936108	938157	936271	938107	4	936108,936452,937759,937927,	936371,937719,937891,938157,	3'end_modified_based_on_PAS_data
SPAC1687.19c	I	-	938332	939831	938448	939759	3	938332,939001,939629,	938958,939575,939831,	3'end_modified_based_on_PAS_data
SPAC1687.20c	I	-	939769	941944	939871	941889	1	939769	941944
SPAC1687.21	I	+	941941	943274	942240	943166	6	941941,942214,942450,942614,942726,942804,	941989,942296,942573,942680,942748,943274,	3'end_modified_based_on_PAS_data
SPAC1687.22c	I	-	943290	946909	943625	945927	3	943290,943740,943960,	943692,943904,946909,	3'end_modified_based_on_PAS_data
SPAC222.03c	I	-	947537	948800	947964	948581	2	947537,948480,	948132,948800,	3'end_modified_based_on_PAS_data
SPAC222.19	I	+	949645	950090	949646	950047	2	949645,949728,	949680,950090,	3'end_modified_based_on_PAS_data
SPAC222.04c	I	-	950004	950813	950298	950651	1	950004	950813	3'end_modified_based_on_PAS_data
SPAC222.05c	I	-	950845	953006	951054	952603	2	950845,952453,	952394,953006,	3'end_modified_based_on_PAS_data
SPAC222.06	I	+	953094	954197	953113	954074	2	953094,953227,	953174,954197,	3'end_modified_based_on_PAS_data
SPAC222.07c	I	-	954209	956707	954355	956474	4	954209,955649,956233,956359,	955585,956184,956272,956707,	3'end_modified_based_on_PAS_data
SPAC222.08c	I	-	957394	958774	957646	958350	1	957394	958774	3'end_modified_based_on_PAS_data
SPAC222.09	I	+	959866	962164	960061	962113	2	959866,960607,	960417,962164,	3'end_modified_based_on_PAS_data
SPAC222.10c	I	-	962312	964867	962437	964434	1	962312	964867	3'end_modified_based_on_PAS_data
SPAC222.11	I	+	966163	967435	966430	967368	1	966163	967435	3'end_modified_based_on_PAS_data
SPAC222.17	I	-	967670	968302	967865	968205	2	967670,968029,	967958,968302,	3'end_modified_based_on_PAS_data
SPAC222.12c	I	-	968436	970412	968783	970360	1	968436	970412	3'end_modified_based_on_PAS_data
SPAC222.13c	I	-	970905	973548	971258	973241	4	970905,971446,972319,972756,	971404,972268,972644,973548,	3'end_modified_based_on_PAS_data
SPAC222.14c	I	-	973889	976782	974167	976733	4	973889,976244,976388,976576,	976137,976330,976463,976782,	3'end_modified_based_on_PAS_data
SPAC222.15	I	+	977708	978637	977709	978637	5	977708,977803,977904,978048,978332,	977757,977857,978006,978189,978637,
SPAC222.18	I	+	978721	979463	978903	979374	3	978721,979119,979214,	979021,979176,979463,	3'end_modified_based_on_PAS_data
SPAC222.16c	I	-	979549	981161	979679	981076	7	979549,980092,980288,980433,980627,980845,980943,	980026,980239,980378,980532,980774,980898,981161,	3'end_modified_based_on_PAS_data
SPAC821.03c	I	-	981480	983481	981798	983255	1	981480	983481	3'end_modified_based_on_PAS_data
SPAC821.04c	I	-	983589	987084	985011	986747	1	983589	987084	3'end_modified_based_on_PAS_data
SPAC821.05	I	+	988075	989759	988397	989688	3	988075,988461,988747,	988422,988568,989759,	3'end_modified_based_on_PAS_data
SPAC821.06	I	+	990191	991542	990250	991525	5	990191,990338,990471,990711,990855,	990289,990413,990600,990793,991542,	3'end_modified_based_on_PAS_data
SPAC821.07c	I	-	991634	994230	991752	993278	1	991634	994230	3'end_modified_based_on_PAS_data
SPAC821.08c	I	-	994383	997625	995476	996942	1	994383	997625	3'end_modified_based_on_PAS_data
SPAC821.09	I	+	998685	1002215	998953	1002003	1	998685	1002215	3'end_modified_based_on_PAS_data
SPAC821.10c	I	-	1002158	1003600	1002999	1003463	1	1002158	1003600	3'end_modified_based_on_PAS_data
SPAC821.11	I	+	1006258	1007876	1006394	1007749	1	1006258	1007876	3'end_modified_based_on_PAS_data
SPAC821.12	I	+	1008214	1010310	1008439	1010160	3	1008214,1008848,1009068,	1008581,1009023,1010310,	3'end_modified_based_on_PAS_data
SPAC821.13c	I	-	1010374	1015415	1010640	1015328	1	1010374	1015415	3'end_modified_based_on_PAS_data
SPAC139.01c	I	-	1016056	1019031	1016366	1018875	3	1016056,1016729,1018868,	1016669,1018827,1019031,	3'end_modified_based_on_PAS_data
SPAC139.02c	I	-	1019092	1020838	1019612	1020574	1	1019092	1020838	3'end_modified_based_on_PAS_data
SPAC139.03	I	+	1021694	1024031	1021917	1023874	3	1021694,1022846,1023835,	1022807,1023794,1024031,	3'end_modified_based_on_PAS_data
SPAC139.04c	I	-	1024002	1025903	1024176	1025477	1	1024002	1025903	3'end_modified_based_on_PAS_data
SPAC139.05	I	+	1027810	1029993	1028316	1029797	1	1027810	1029993
SPAC139.06	I	+	1030124	1031888	1030230	1031693	6	1030124,1030337,1030502,1030810,1030997,1031417,	1030287,1030441,1030721,1030926,1031361,1031888,	3'end_modified_based_on_PAS_data
SPAC23C4.02	I	+	1032084	1034180	1032182	1034167	5	1032084,1032257,1032358,1032627,1032765,	1032215,1032310,1032586,1032716,1034180,	3'end_modified_based_on_PAS_data
SPAC23C4.03	I	+	1034295	1035813	1034296	1035762	1	1034295	1035813	3'end_modified_based_on_PAS_data
SPAC23C4.04c	I	+	1036032	1036545	1036033	1036508	2	1036032,1036396,	1036343,1036545,	3'end_modified_based_on_PAS_data
SPAC23C4.05c	I	-	1036627	1038267	1036833	1038182	2	1036627,1038115,	1038061,1038267,	3'end_modified_based_on_PAS_data
SPAC23C4.07	I	+	1038378	1041195	1040241	1040846	1	1038378	1041195
SPAC23C4.06c	I	-	1038547	1042027	1038666	1039649	1	1038547	1042027	3'end_modified_based_on_PAS_data
SPAC23C4.08	I	+	1041413	1042956	1041535	1042550	3	1041413,1041672,1042069,	1041598,1041745,1042956,	3'end_modified_based_on_PAS_data
SPAC23C4.09c	I	-	1042173	1044240	1043220	1044074	5	1042173,1043381,1043595,1043719,1044000,	1043264,1043512,1043671,1043789,1044240,	3'end_modified_based_on_PAS_data
SPAC23C4.10	I	+	1044843	1046684	1044995	1046578	1	1044843	1046684	3'end_modified_based_on_PAS_data
SPAC23C4.11	I	+	1047064	1047708	1047316	1047591	3	1047064,1047434,1047529,	1047385,1047485,1047708,	3'end_modified_based_on_PAS_data
SPAC23C4.12	I	+	1048956	1050908	1049035	1050489	3	1048956,1049364,1050174,	1049198,1050088,1050908,	3'end_modified_based_on_PAS_data
SPAC23C4.13	I	+	1051664	1052488	1051729	1052174	3	1051664,1051782,1051970,	1051739,1051921,1052488,	3'end_modified_based_on_PAS_data
SPAC23C4.14	I	+	1052874	1054547	1052984	1054468	4	1052874,1053243,1053719,1054345,	1053167,1053676,1054254,1054547,	3'end_modified_based_on_PAS_data
SPAC23C4.15	I	+	1054664	1055857	1054735	1055642	3	1054664,1054873,1055167,	1054809,1054956,1055857,	3'end_modified_based_on_PAS_data
SPAC23C4.16c	I	-	1055798	1057578	1056141	1057415	1	1055798	1057578	3'end_modified_based_on_PAS_data
SPAC23C4.17	I	+	1057700	1060816	1058395	1060745	6	1057700,1058464,1058622,1059837,1060142,1060708,	1058415,1058514,1059777,1060104,1060670,1060816,	3'end_modified_based_on_PAS_data
SPAC23C4.18c	I	-	1058641	1063306	1060792	1062861	3	1058641,1062630,1062795,	1062564,1062738,1063306,	3'end_modified_based_on_PAS_data
SPAC23C4.19	I	+	1063728	1066861	1063867	1066839	1	1063728	1066861	3'end_modified_based_on_PAS_data
SPAC1A6.01c	I	-	1066213	1070006	1067031	1068452	2	1066213,1067772,	1067718,1070006,	3'end_modified_based_on_PAS_data
SPAC1A6.02	I	+	1068667	1069909	1068731	1069816	1	1068667	1069909	3'end_modified_based_on_PAS_data
SPAC1A6.03c	I	-	1069828	1072343	1070139	1072127	1	1069828	1072343	3'end_modified_based_on_PAS_data
SPAC1A6.11	I	+	1073170	1073914	1073534	1073854	1	1073170	1073914	3'end_modified_based_on_PAS_data
SPAC1A6.04c	I	-	1074287	1077514	1074777	1076618	1	1074287	1077514	3'end_modified_based_on_PAS_data
SPAC1A6.05c	I	-	1079817	1081713	1080021	1081561	3	1079817,1080658,1081470,	1080606,1081433,1081713,	3'end_modified_based_on_PAS_data
SPAC1A6.06c	I	-	1081881	1083616	1082783	1083391	2	1081881,1083193,	1083142,1083616,	3'end_modified_based_on_PAS_data
SPAC1A6.07	I	+	1084067	1086256	1084175	1086085	1	1084067	1086256	3'end_modified_based_on_PAS_data
SPAC1A6.08c	I	-	1086189	1087505	1086376	1087233	1	1086189	1087505	3'end_modified_based_on_PAS_data
SPAC1A6.09c	I	-	1087374	1089673	1087819	1088991	2	1087374,1089306,	1089044,1089673,	3'end_modified_based_on_PAS_data
SPAC1A6.10	I	+	1090677	1092175	1090678	1092135	1	1090677	1092175	3'end_modified_based_on_PAS_data
SPAC30D11.14c	I	+	1092386	1094257	1092441	1094045	1	1092386	1094257	3'end_modified_based_on_PAS_data
SPAC30D11.13	I	-	1094258	1095547	1094500	1095393	6	1094258,1094615,1094744,1094896,1095141,1095327,	1094560,1094695,1094854,1094920,1095274,1095547,	3'end_modified_based_on_PAS_data
SPAC30D11.12	I	-	1096711	1097387	1096890	1097250	3	1096711,1097011,1097247,	1096924,1097198,1097387,	3'end_modified_based_on_PAS_data
SPAC30D11.11	I	-	1097449	1099554	1098036	1099364	1	1097449	1099554	3'end_modified_based_on_PAS_data
SPAC30D11.10	I	-	1099557	1101583	1100128	1101537	1	1099557	1101583	3'end_modified_based_on_PAS_data
SPAC30D11.09	I	-	1101687	1103890	1101741	1103747	3	1101687,1102022,1102334,	1101979,1102290,1103890,	3'end_modified_based_on_PAS_data
SPAC30D11.08c	I	+	1104752	1106547	1104864	1106529	2	1104752,1106252,	1106203,1106547,	3'end_modified_based_on_PAS_data
SPAC30D11.07	I	-	1106218	1107885	1106773	1107840	1	1106218	1107885	3'end_modified_based_on_PAS_data
SPAC30D11.06c	I	+	1108484	1110352	1108567	1110110	3	1108484,1108758,1109054,	1108703,1108846,1110352,	3'end_modified_based_on_PAS_data
SPAC30D11.05	I	-	1109353	1111221	1110117	1111118	3	1109353,1110755,1110851,	1110293,1110809,1111221,	3'end_modified_based_on_PAS_data
SPAC30D11.04c	I	+	1112169	1115840	1112214	1115736	2	1112169,1112507,	1112464,1115840,	3'end_modified_based_on_PAS_data
SPAC30D11.03	I	-	1115855	1118412	1116057	1118412	3	1115855,1116246,1116414,	1116202,1116367,1118412,	3'end_modified_based_on_PAS_data
SPAC30D11.02c	I	+	1118925	1120109	1119378	1119763	2	1118925,1119748,	1119620,1120109,	3'end_modified_based_on_PAS_data
SPAC30D11.01c	I	+	1119879	1123552	1120548	1123529	1	1119879	1123552	3'end_modified_based_on_PAS_data
SPAC56F8.02	I	+	1124057	1128811	1124167	1128720	1	1124057	1128811	3'end_modified_based_on_PAS_data
SPAC56F8.03	I	+	1129518	1132894	1129548	1132787	1	1129518	1132894	3'end_modified_based_on_PAS_data
SPAC56F8.04c	I	-	1133023	1134356	1133226	1134356	2	1133023,1134331,	1134283,1134356,	3'end_modified_based_on_PAS_data
SPAC56F8.05c	I	-	1134428	1136038	1134697	1136003	5	1134428,1135194,1135516,1135728,1135931,	1135061,1135402,1135684,1135776,1136038,	3'end_modified_based_on_PAS_data
SPAC56F8.06c	I	-	1136193	1138046	1136352	1137731	2	1136193,1136796,	1136754,1138046,	3'end_modified_based_on_PAS_data
SPAC56F8.07	I	+	1138565	1139117	1138566	1139117	1	1138565	1139117
SPAC56F8.08	I	+	1139129	1140305	1139130	1140242	2	1139129,1139447,	1139333,1140305,	3'end_modified_based_on_PAS_data
SPAC56F8.09	I	+	1140579	1141696	1140621	1141577	1	1140579	1141696	3'end_modified_based_on_PAS_data
SPAC56F8.10	I	+	1143062	1145038	1143115	1144926	1	1143062	1145038	3'end_modified_based_on_PAS_data
SPAC56F8.11	I	+	1145304	1146463	1145542	1146358	3	1145304,1145887,1146109,	1145696,1146041,1146463,	3'end_modified_based_on_PAS_data
SPAC56F8.12	I	+	1146832	1148085	1146833	1148017	1	1146832	1148085
SPAC56F8.14c	I	-	1148193	1152178	1150855	1151250	1	1148193	1152178	3'end_modified_based_on_PAS_data
SPAC56F8.13	I	+	1149077	1150659	1149911	1150216	1	1149077	1150659
SPAC56F8.15	I	+	1151430	1152620	1152068	1152598	1	1151430	1152620	3'end_modified_based_on_PAS_data
SPAC56F8.16	I	+	1153571	1156460	1154733	1155974	1	1153571	1156460	3'end_modified_based_on_PAS_data
SPAC22A12.01c	I	-	1156717	1159594	1157110	1158792	1	1156717	1159594	3'end_modified_based_on_PAS_data
SPAC22A12.02c	I	-	1159134	1160000	1159626	1160000	1	1159134	1160000	3'end_modified_based_on_PAS_data
SPAC22A12.03c	I	-	1160213	1161595	1160219	1161352	1	1160213	1161595	3'end_modified_based_on_PAS_data
SPAC22A12.04c	I	-	1161961	1162901	1162244	1162636	1	1161961	1162901	3'end_modified_based_on_PAS_data
SPAC22A12.05	I	+	1163056	1163522	1163123	1163452	1	1163056	1163522	3'end_modified_based_on_PAS_data
SPAC22A12.06c	I	-	1163595	1165581	1163936	1165225	1	1163595	1165581	3'end_modified_based_on_PAS_data
SPAC22A12.07c	I	-	1166566	1169743	1166822	1169503	1	1166566	1169743	3'end_modified_based_on_PAS_data
SPAC22A12.08c	I	-	1169790	1172171	1170196	1172126	5	1169790,1170503,1171361,1171899,1171998,	1170461,1171270,1171856,1171956,1172171,	3'end_modified_based_on_PAS_data
SPAC22A12.09c	I	-	1171963	1174497	1172470	1174155	5	1171963,1172832,1173292,1173672,1174028,	1172789,1173207,1173609,1173979,1174497,	3'end_modified_based_on_PAS_data
SPAC22A12.10	I	+	1172208	1175974	1174571	1175781	2	1172208,1174757,	1174707,1175974,	3'end_modified_based_on_PAS_data
SPAC22A12.11	I	+	1176702	1178830	1177065	1178807	1	1176702	1178830	3'end_modified_based_on_PAS_data
SPAC22A12.12c	I	-	1178344	1180072	1179209	1179931	1	1178344	1180072	3'end_modified_based_on_PAS_data
SPAC22A12.13	I	+	1180183	1180910	1180254	1180841	1	1180183	1180910	3'end_modified_based_on_PAS_data
SPAC22A12.14c	I	-	1180536	1182528	1181229	1182371	3	1180536,1182166,1182272,	1182122,1182217,1182528,	3'end_modified_based_on_PAS_data
SPAC22A12.15c	I	-	1182780	1185497	1183312	1185303	1	1182780	1185497	3'end_modified_based_on_PAS_data
SPAC22A12.17c	I	-	1185363	1189506	1188325	1189110	1	1185363	1189506	3'end_modified_based_on_PAS_data
SPAC22A12.16	I	+	1186204	1187855	1186314	1187851	2	1186204,1186396,	1186337,1187855,	3'end_modified_based_on_PAS_data
SPAC4C5.01	I	+	1192209	1193706	1192545	1193613	6	1192209,1192661,1192778,1192915,1193061,1193196,	1192592,1192704,1192841,1193010,1193145,1193706,	3'end_modified_based_on_PAS_data
SPAC4C5.02c	I	-	1192787	1195167	1194197	1195036	4	1192787,1194519,1194710,1194913,	1194407,1194631,1194870,1195167,	3'end_modified_based_on_PAS_data
SPAC4C5.03	I	+	1196722	1198015	1196995	1197903	1	1196722	1198015	3'end_modified_based_on_PAS_data
SPAC4C5.04	I	+	1198223	1199804	1198459	1199619	5	1198223,1198591,1199073,1199297,1199453,	1198541,1199020,1199219,1199397,1199804,	3'end_modified_based_on_PAS_data
SPAC10F6.01c	I	-	1200748	1206090	1201077	1205498	1	1200748	1206090	3'end_modified_based_on_PAS_data
SPAC10F6.02c	I	-	1206823	1210630	1206925	1210484	2	1206823,1210411,	1210358,1210630,	3'end_modified_based_on_PAS_data
SPAC10F6.03c	I	-	1211065	1213553	1211446	1213468	2	1211065,1212204,	1211984,1213553,	3'end_modified_based_on_PAS_data
SPAC10F6.04	I	+	1213254	1214799	1213726	1214781	2	1213254,1213548,	1213504,1214799,	3'end_modified_based_on_PAS_data
SPAC10F6.05c	I	-	1214762	1217067	1215121	1215928	3	1214762,1215722,1215901,	1215638,1215861,1217067,	3'end_modified_based_on_PAS_data
SPAC10F6.06	I	+	1217076	1218032	1217171	1217944	1	1217076	1218032	3'end_modified_based_on_PAS_data
SPAC10F6.07c	I	-	1218098	1218887	1218321	1218887	1	1218098	1218887	3'end_modified_based_on_PAS_data
SPAC10F6.08c	I	-	1219170	1220847	1219667	1220797	3	1219170,1220494,1220754,	1220440,1220703,1220847,	3'end_modified_based_on_PAS_data
SPAC10F6.09c	I	-	1220946	1224862	1221209	1224836	2	1220946,1224821,	1224778,1224862,	3'end_modified_based_on_PAS_data
SPAC10F6.10	I	+	1225463	1227333	1225599	1227279	3	1225463,1225810,1226038,	1225725,1225936,1227333,	3'end_modified_based_on_PAS_data
SPAC10F6.11c	I	-	1226087	1228894	1227416	1228651	1	1226087	1228894	3'end_modified_based_on_PAS_data
SPAC10F6.12c	I	-	1229042	1230361	1229360	1230070	1	1229042	1230361	3'end_modified_based_on_PAS_data
SPAC10F6.13c	I	-	1230398	1232155	1230788	1232017	1	1230398	1232155	3'end_modified_based_on_PAS_data
SPAC10F6.14c	I	-	1232200	1234076	1232316	1233923	1	1232200	1234076	3'end_modified_based_on_PAS_data
SPAC10F6.15	I	+	1235600	1237289	1235667	1236965	1	1235600	1237289	3'end_modified_based_on_PAS_data
SPAC10F6.16	I	+	1238895	1240096	1238896	1239424	3	1238895,1239024,1239172,	1238979,1239108,1240096,	3'end_modified_based_on_PAS_data
SPAC10F6.17c	I	-	1239970	1241970	1240321	1241655	1	1239970	1241970	3'end_modified_based_on_PAS_data
SPAC56E4.02c	I	-	1242020	1243240	1242295	1242783	1	1242020	1243240	3'end_modified_based_on_PAS_data
SPAC56E4.03	I	+	1243848	1245497	1244051	1245475	1	1243848	1245497	3'end_modified_based_on_PAS_data
SPAC56E4.04c	I	-	1245789	1253559	1246095	1253559	2	1245789,1253429,	1252807,1253559,	3'end_modified_based_on_PAS_data
SPAC56E4.05	I	+	1255323	1256411	1255591	1256227	2	1255323,1256011,	1255953,1256411,	3'end_modified_based_on_PAS_data
SPAC56E4.07	I	+	1256348	1260141	1259365	1260072	1	1256348	1260141	3'end_modified_based_on_PAS_data
SPAC56E4.06c	I	-	1256382	1258787	1256566	1258401	1	1256382	1258787	3'end_modified_based_on_PAS_data
SPAC1420.01c	I	-	1260242	1262985	1260973	1262760	2	1260242,1262654,	1262609,1262985,	3'end_modified_based_on_PAS_data
SPAC1420.02c	I	-	1263489	1265756	1263902	1265542	1	1263489	1265756	3'end_modified_based_on_PAS_data
SPAC1420.03	I	+	1266193	1267780	1266269	1267647	2	1266193,1266399,	1266352,1267780,
SPAC1420.04c	I	-	1267829	1270260	1267905	1270166	1	1267829	1270260
SPAPB17E12.02	I	+	1269929	1272004	1270750	1271636	3	1269929,1271021,1271444,	1270916,1271370,1272004,	3'end_modified_based_on_PAS_data
SPAPB17E12.03	I	+	1271680	1273365	1271889	1272962	3	1271680,1271838,1272014,	1271801,1271972,1273365,	3'end_modified_based_on_PAS_data
SPAPB17E12.04c	I	-	1272562	1274662	1273025	1274512	5	1272562,1274130,1274230,1274352,1274489,	1274077,1274191,1274312,1274447,1274662,	3'end_modified_based_on_PAS_data
SPAPB17E12.05	I	+	1275438	1275899	1275535	1275871	2	1275438,1275836,	1275769,1275899,	3'end_modified_based_on_PAS_data
SPAPB17E12.06	I	+	1276505	1278111	1276673	1277751	6	1276505,1276936,1277040,1277168,1277312,1277457,	1276846,1276986,1277108,1277270,1277419,1278111,	3'end_modified_based_on_PAS_data
SPAPB17E12.07c	I	-	1277407	1279149	1277785	1278974	2	1277407,1278139,	1278092,1279149,	3'end_modified_based_on_PAS_data
SPAPB17E12.08	I	+	1279572	1280434	1279573	1280325	3	1279572,1279819,1279952,	1279779,1279869,1280434,	3'end_modified_based_on_PAS_data
SPAPB17E12.09	I	+	1280536	1282335	1280701	1281358	2	1280536,1281106,	1281060,1282335,	3'end_modified_based_on_PAS_data
SPAPB17E12.10c	I	-	1280822	1282878	1281414	1282535	3	1280822,1282116,1282340,	1282073,1282167,1282878,	3'end_modified_based_on_PAS_data
SPAPB17E12.11	I	+	1283079	1284372	1283130	1284330	5	1283079,1283386,1283562,1283758,1284151,	1283335,1283504,1283642,1284105,1284372,	3'end_modified_based_on_PAS_data
SPAPB17E12.12c	I	-	1284405	1285586	1284531	1285484	1	1284405	1285586	3'end_modified_based_on_PAS_data
SPAPB17E12.13	I	+	1285626	1286292	1285627	1286261	2	1285626,1285700,	1285629,1286292,	3'end_modified_based_on_PAS_data
SPAPB17E12.14c	I	-	1286594	1289315	1286916	1288922	1	1286594	1289315	3'end_modified_based_on_PAS_data
SPAC1565.01	I	+	1290930	1292094	1291278	1292006	1	1290930	1292094	3'end_modified_based_on_PAS_data
SPAC1565.02c	I	-	1292398	1293926	1292617	1293803	2	1292398,1293751,	1293689,1293926,	3'end_modified_based_on_PAS_data
SPAC1565.03	I	+	1294305	1295446	1294483	1294983	1	1294305	1295446	3'end_modified_based_on_PAS_data
SPAC1565.04c	I	-	1295346	1296634	1295558	1296510	2	1295346,1296413,	1296255,1296634,	3'end_modified_based_on_PAS_data
SPAC1565.05	I	+	1297167	1299711	1297390	1299711	1	1297167	1299711	3'end_modified_based_on_PAS_data
SPAC1565.06c	I	-	1299895	1301178	1300144	1301018	5	1299895,1300281,1300396,1300633,1300888,	1300242,1300356,1300480,1300842,1301178,	3'end_modified_based_on_PAS_data
SPAC1565.07c	I	-	1301310	1305977	1301917	1305617	2	1301310,1305580,	1305542,1305977,	3'end_modified_based_on_PAS_data
SPAC1565.08	I	+	1306167	1308980	1306439	1308942	2	1306167,1306568,	1306512,1308980,	3'end_modified_based_on_PAS_data
SPAC6F12.02	I	+	1309675	1312694	1310980	1312683	1	1309675	1312694	3'end_modified_based_on_PAS_data
SPAC6F12.03c	I	-	1313185	1314511	1313721	1314464	1	1313185	1314511	3'end_modified_based_on_PAS_data
SPAC6F12.04	I	+	1316007	1316545	1316099	1316497	1	1316007	1316545	3'end_modified_based_on_PAS_data
SPAC6F12.05c	I	-	1316245	1320472	1317093	1318802	1	1316245	1320472	3'end_modified_based_on_PAS_data
SPAC6F12.06	I	+	1318941	1320873	1319846	1320463	1	1318941	1320873	3'end_modified_based_on_PAS_data
SPAC6F12.08c	I	-	1320956	1324634	1322439	1324336	5	1320956,1323998,1324194,1324298,1324430,	1323955,1324140,1324252,1324377,1324634,	3'end_modified_based_on_PAS_data
SPAC6F12.07	I	+	1321090	1322338	1321435	1322301	4	1321090,1321781,1321902,1322137,	1321483,1321841,1322088,1322338,	3'end_modified_based_on_PAS_data
SPAC6F12.09	I	+	1324590	1328973	1325253	1328900	2	1324590,1325085,	1325005,1328973,	3'end_modified_based_on_PAS_data
SPAC6F12.10c	I	-	1328797	1333409	1329262	1333233	1	1328797	1333409	3'end_modified_based_on_PAS_data
SPAC6F12.11c	I	-	1333339	1335669	1333665	1335143	2	1333339,1335029,	1334921,1335669,	3'end_modified_based_on_PAS_data
SPAC6F12.12	I	+	1335435	1338112	1335928	1338056	5	1335435,1336388,1336704,1336951,1337401,	1336320,1336632,1336901,1337346,1338112,	3'end_modified_based_on_PAS_data
SPAC6F12.13c	I	-	1337959	1339942	1338452	1339700	3	1337959,1339580,1339868,	1339375,1339700,1339942,	3'end_modified_based_on_PAS_data
SPAC6F12.14	I	+	1340219	1342448	1340400	1342427	3	1340219,1340825,1341582,	1340533,1341544,1342448,	3'end_modified_based_on_PAS_data
SPAC6F12.15c	I	-	1342059	1344857	1342632	1344756	3	1342059,1342978,1343167,	1342922,1343114,1344857,	3'end_modified_based_on_PAS_data
SPAC6F12.16c	I	-	1345017	1348614	1345089	1348442	2	1345017,1348569,	1348506,1348614,	3'end_modified_based_on_PAS_data
SPAC6F12.17	I	+	1348686	1351119	1348780	1351024	2	1348686,1350914,	1350871,1351119,	3'end_modified_based_on_PAS_data
SPAC19E9.01c	I	-	1351539	1353770	1352357	1353659	2	1351539,1353423,	1353236,1353770,	3'end_modified_based_on_PAS_data
SPAC19E9.02	I	+	1354203	1357184	1354360	1356842	3	1354203,1354687,1354757,	1354419,1354711,1357184,	3'end_modified_based_on_PAS_data
SPAC19E9.03	I	+	1361065	1363902	1362571	1363806	1	1361065	1363902	3'end_modified_based_on_PAS_data
SPAC57A10.02	I	+	1364748	1367723	1364846	1367173	1	1364748	1367723	3'end_modified_based_on_PAS_data
SPAC57A10.03	I	+	1368171	1369575	1368211	1369109	6	1368171,1368280,1368387,1368645,1368807,1368944,	1368240,1368322,1368441,1368725,1368904,1369575,	3'end_modified_based_on_PAS_data
SPAC57A10.04	I	+	1370155	1371537	1370179	1371276	2	1370155,1370457,	1370394,1371537,	3'end_modified_based_on_PAS_data
SPAC57A10.14	I	-	1371478	1372516	1371718	1372307	3	1371478,1371673,1372280,	1371620,1372044,1372516,	3'end_modified_based_on_PAS_data
SPAC57A10.05c	I	-	1372717	1376240	1373066	1374883	1	1372717	1376240	3'end_modified_based_on_PAS_data
SPAC57A10.06	I	+	1376586	1377115	1376587	1377072	2	1376586,1377031,	1376947,1377115,	3'end_modified_based_on_PAS_data
SPAC57A10.07	I	+	1377247	1378452	1377305	1378240	1	1377247	1378452	3'end_modified_based_on_PAS_data
SPAC57A10.08c	I	-	1378482	1379898	1378561	1379746	3	1378482,1378662,1378822,	1378620,1378773,1379898,	3'end_modified_based_on_PAS_data
SPAC57A10.09c	I	-	1380045	1381558	1380838	1381536	3	1380045,1381267,1381406,	1380975,1381326,1381558,	3'end_modified_based_on_PAS_data
SPAC57A10.10c	I	-	1382233	1383592	1382542	1383513	2	1382233,1383299,	1383224,1383592,	3'end_modified_based_on_PAS_data
SPAC57A10.11c	I	-	1383650	1385287	1384077	1385086	2	1383650,1384791,	1384723,1385287,	3'end_modified_based_on_PAS_data
SPAC57A10.12c	I	-	1385357	1387063	1385510	1386841	1	1385357	1387063	3'end_modified_based_on_PAS_data
SPAC20G8.01	I	+	1387892	1390415	1387944	1390352	3	1387892,1388066,1388636,	1388026,1388574,1390415,	3'end_modified_based_on_PAS_data
SPAC20G8.02	I	+	1390636	1392960	1390637	1392910	1	1390636	1392960	3'end_modified_based_on_PAS_data
SPAC20G8.03	I	+	1393607	1395697	1393896	1395569	1	1393607	1395697	3'end_modified_based_on_PAS_data
SPAC20G8.04c	I	-	1395778	1398272	1396025	1397923	1	1395778	1398272	3'end_modified_based_on_PAS_data
SPAC20G8.05c	I	-	1399506	1402965	1399798	1402886	4	1399506,1400026,1402655,1402805,	1399970,1402464,1402747,1402965,	3'end_modified_based_on_PAS_data
SPAC20G8.06	I	+	1403153	1409749	1403322	1409624	1	1403153	1409749	3'end_modified_based_on_PAS_data
SPAC20G8.07c	I	-	1410045	1411256	1410476	1411135	1	1410045	1411256	3'end_modified_based_on_PAS_data
SPAC20G8.08c	I	-	1411622	1415165	1412062	1415062	5	1411622,1412261,1412835,1413275,1413448,	1412214,1412792,1413237,1413410,1415165,	3'end_modified_based_on_PAS_data
SPAC20G8.09c	I	-	1415343	1418825	1415542	1418750	3	1415343,1418508,1418693,	1418440,1418654,1418825,	3'end_modified_based_on_PAS_data
SPAC20G8.10c	I	-	1418901	1420497	1419073	1420467	1	1418901	1420497	3'end_modified_based_on_PAS_data
SPAC3A12.02	I	+	1421816	1422972	1421916	1422942	3	1421816,1422179,1422610,	1422071,1422552,1422972,
SPAC3A12.03c	I	-	1422954	1424169	1423240	1424169	1	1422954	1424169	3'end_modified_based_on_PAS_data
SPAC3A12.04c	I	-	1424570	1425562	1424697	1425562	4	1424570,1425230,1425371,1425477,	1425161,1425329,1425430,1425562,	3'end_modified_based_on_PAS_data
SPAC3A12.05c	I	-	1425882	1429956	1426213	1429913	4	1425882,1427188,1429708,1429881,	1427148,1429617,1429830,1429956,	3'end_modified_based_on_PAS_data
SPAC3A12.06c	I	-	1430124	1432875	1430424	1432655	1	1430124	1432875	3'end_modified_based_on_PAS_data
SPAC3A12.19	I	-	1432426	1433415	1433049	1433375	2	1432426,1433198,	1433153,1433415,	3'end_modified_based_on_PAS_data
SPAC3A12.07	I	+	1433937	1434693	1433953	1434415	3	1433937,1434047,1434183,	1434002,1434137,1434693,	3'end_modified_based_on_PAS_data
SPAC3A12.08	I	+	1434873	1435871	1435139	1435783	1	1434873	1435871	3'end_modified_based_on_PAS_data
SPAC3A12.09c	I	-	1435900	1437837	1436590	1437462	1	1435900	1437837	3'end_modified_based_on_PAS_data
SPAC3A12.10	I	+	1438293	1438951	1438375	1438905	1	1438293	1438951	3'end_modified_based_on_PAS_data
SPAC3A12.11c	I	-	1439222	1440658	1439274	1440543	3	1439222,1440111,1440325,	1440057,1440276,1440658,	3'end_modified_based_on_PAS_data
SPAC3A12.12	I	+	1441019	1441987	1441109	1441969	1	1441019	1441987	3'end_modified_based_on_PAS_data
SPAC3A12.13c	I	-	1441233	1443260	1442261	1443128	2	1441233,1443115,	1443072,1443260,	3'end_modified_based_on_PAS_data
SPAC3A12.14	I	+	1444657	1446133	1444930	1445508	2	1444657,1445058,	1444932,1446133,	3'end_modified_based_on_PAS_data
SPAC3A12.15	I	+	1446479	1449092	1446703	1448973	1	1446479	1449092	3'end_modified_based_on_PAS_data
SPAC3A12.16c	I	-	1450011	1451399	1450642	1451210	2	1450011,1451078,	1451004,1451399,	3'end_modified_based_on_PAS_data
SPAC3A12.17c	I	-	1451843	1453348	1451957	1453144	1	1451843	1453348	3'end_modified_based_on_PAS_data
SPAC3A12.18	I	+	1454781	1456611	1454911	1456529	2	1454781,1455043,	1454927,1456611,	3'end_modified_based_on_PAS_data
SPAC9.02c	I	-	1456887	1457906	1457143	1457737	2	1456887,1457638,	1457541,1457906,	3'end_modified_based_on_PAS_data
SPAC9.03c	I	-	1458394	1465300	1458729	1465259	1	1458394	1465300	3'end_modified_based_on_PAS_data
SPAC9.04	I	+	1465784	1469848	1465847	1469848	1	1465784	1469848
SPAC9.05	I	+	1470850	1473669	1471060	1473665	3	1470850,1472553,1473439,	1472508,1473383,1473669,	3'end_modified_based_on_PAS_data
SPAC9.06c	I	-	1473449	1474671	1473692	1474539	6	1473449,1473938,1474152,1474263,1474380,1474459,	1473885,1474105,1474212,1474341,1474404,1474671,	3'end_modified_based_on_PAS_data
SPAC9.07c	I	-	1474749	1476147	1474909	1476107	3	1474749,1475099,1475947,	1475049,1475899,1476147,	3'end_modified_based_on_PAS_data
SPAC9.08c	I	-	1476837	1478399	1477214	1478062	1	1476837	1478399	3'end_modified_based_on_PAS_data
SPAC9.09	I	+	1478382	1480961	1478627	1480921	1	1478382	1480961	3'end_modified_based_on_PAS_data
SPAC9.10	I	+	1481400	1484745	1482834	1484609	1	1481400	1484745	3'end_modified_based_on_PAS_data
SPAC9.11	I	+	1485593	1487000	1485818	1486862	2	1485593,1485945,	1485887,1487000,	3'end_modified_based_on_PAS_data
SPAC9.12c	I	-	1486847	1488388	1487131	1488055	2	1486847,1487286,	1487237,1488388,	3'end_modified_based_on_PAS_data
SPAC9.13c	I	-	1488599	1489774	1488770	1489582	1	1488599	1489774	3'end_modified_based_on_PAS_data
SPAC5D6.13	I	-	1490103	1492204	1490741	1491754	1	1490103	1492204	3'end_modified_based_on_PAS_data
SPAC5D6.12	I	-	1492249	1495689	1492880	1493824	1	1492249	1495689	3'end_modified_based_on_PAS_data
SPAC5D6.10c	I	+	1494669	1496295	1494670	1495077	1	1494669	1496295	3'end_modified_based_on_PAS_data
SPAC5D6.09c	I	+	1495269	1498528	1497147	1498061	1	1495269	1498528	3'end_modified_based_on_PAS_data
SPAC5D6.08c	I	+	1498808	1500063	1499185	1499565	2	1498808,1499433,	1499358,1500063,	3'end_modified_based_on_PAS_data
SPAC5D6.07c	I	+	1500850	1502596	1500925	1502412	1	1500850	1502596	3'end_modified_based_on_PAS_data
SPAC5D6.06c	I	+	1502634	1503758	1502909	1503587	2	1502634,1503419,	1503373,1503758,	3'end_modified_based_on_PAS_data
SPAC5D6.05	I	-	1503685	1504864	1503907	1504738	4	1503685,1504227,1504403,1504611,	1504174,1504350,1504509,1504864,	3'end_modified_based_on_PAS_data
SPAC5D6.04	I	-	1504738	1507648	1505591	1507171	4	1504738,1506640,1506767,1507027,	1506583,1506731,1506898,1507648,	3'end_modified_based_on_PAS_data
SPAC5D6.02c	I	+	1509573	1511404	1510376	1511278	1	1509573	1511404	3'end_modified_based_on_PAS_data
SPAC5D6.01	I	-	1511330	1512406	1511797	1512189	2	1511330,1512345,	1512198,1512406,	3'end_modified_based_on_PAS_data
SPAC57A7.13	I	-	1512736	1514838	1512764	1514628	4	1512736,1513408,1514085,1514370,	1513366,1514014,1514316,1514838,	3'end_modified_based_on_PAS_data
SPAC57A7.12	I	-	1514868	1516959	1515089	1516914	2	1514868,1516788,	1516663,1516959,	3'end_modified_based_on_PAS_data
SPAC57A7.11	I	-	1517125	1521460	1517349	1521290	1	1517125	1521460	3'end_modified_based_on_PAS_data
SPAC57A7.10c	I	+	1521618	1524573	1521712	1524532	3	1521618,1521786,1523896,	1521742,1523837,1524573,	3'end_modified_based_on_PAS_data
SPAC57A7.09	I	-	1524165	1526191	1525031	1526149	1	1524165	1526191	3'end_modified_based_on_PAS_data
SPAC57A7.08	I	-	1527603	1529862	1527964	1529511	1	1527603	1529862	3'end_modified_based_on_PAS_data
SPAC57A7.07c	I	+	1529855	1531172	1530189	1531115	1	1529855	1531172	3'end_modified_based_on_PAS_data
SPAC57A7.06	I	-	1531193	1534330	1531313	1534148	2	1531193,1533884,	1533838,1534330,	3'end_modified_based_on_PAS_data
SPAC57A7.05	I	-	1534394	1541786	1534588	1538601	1	1534394	1541786	3'end_modified_based_on_PAS_data
SPAC57A7.04c	I	+	1540605	1544918	1542865	1544826	1	1540605	1544918	3'end_modified_based_on_PAS_data
SPAC57A7.15c	I	-	1545323	1546250	1545348	1545813	2	1545323,1545660,	1545608,1546250,	3'end_modified_based_on_PAS_data
SPAC167.07c	I	+	1546285	1549783	1546504	1549695	3	1546285,1549545,1549646,	1549487,1549602,1549783,	3'end_modified_based_on_PAS_data
SPAC167.06c	I	+	1550049	1550694	1550133	1550498	1	1550049	1550694	3'end_modified_based_on_PAS_data
SPAC167.05	I	-	1550821	1553310	1551408	1553213	1	1550821	1553310	3'end_modified_based_on_PAS_data
SPAC167.04	I	-	1553602	1554941	1554001	1554827	4	1553602,1554134,1554213,1554380,	1554072,1554166,1554292,1554941,	3'end_modified_based_on_PAS_data
SPAC167.03c	I	+	1554992	1557114	1555134	1557083	1	1554992	1557114	3'end_modified_based_on_PAS_data
SPAC167.02	I	-	1557122	1558526	1557147	1558321	6	1557122,1557455,1557627,1557897,1558069,1558267,	1557410,1557589,1557843,1558014,1558220,1558526,	3'end_modified_based_on_PAS_data
SPAC167.09	I	+	1557901	1559342	1558670	1559301	3	1557901,1559006,1559173,	1558957,1559127,1559342,	3'end_modified_based_on_PAS_data
SPAC167.01	I	-	1559382	1562894	1559466	1562734	2	1559382,1559689,	1559639,1562894,
SPAC167.08	I	-	1563122	1568523	1564216	1568217	1	1563122	1568523	3'end_modified_based_on_PAS_data
SPAC1705.02	I	+	1568837	1569449	1568863	1569303	3	1568837,1569063,1569215,	1568869,1569160,1569449,	3'end_modified_based_on_PAS_data
SPAC1705.03c	I	-	1569566	1571567	1569995	1571260	1	1569566	1571567	3'end_modified_based_on_PAS_data
SPAC23H4.18c	I	+	1575289	1576048	1575410	1576028	4	1575289,1575672,1575885,1576020,	1575484,1575822,1575976,1576048,	3'end_modified_based_on_PAS_data
SPAC23H4.17c	I	+	1576711	1578220	1576854	1578028	2	1576711,1577901,	1577836,1578220,	3'end_modified_based_on_PAS_data
SPAC23H4.16c	I	+	1578313	1579583	1578314	1579540	4	1578313,1578491,1578792,1579042,	1578445,1578656,1578984,1579583,	3'end_modified_based_on_PAS_data
SPAC23H4.15	I	-	1579666	1582323	1579756	1582107	1	1579666	1582323	3'end_modified_based_on_PAS_data
SPAC23H4.14	I	-	1582467	1585637	1582525	1585443	5	1582467,1582656,1585091,1585247,1585370,	1582597,1585045,1585196,1585325,1585637,	3'end_modified_based_on_PAS_data
SPAC23H4.21	I	-	1585730	1586534	1586013	1586473	2	1585730,1586188,	1586096,1586534,	3'end_modified_based_on_PAS_data
SPAC23H4.13c	I	+	1586007	1587499	1586693	1587327	2	1586007,1586943,	1586863,1587499,	3'end_modified_based_on_PAS_data
SPAC23H4.12	I	-	1586965	1588751	1587489	1588551	2	1586965,1587622,	1587573,1588751,	3'end_modified_based_on_PAS_data
SPAC23H4.11c	I	+	1588621	1589648	1588955	1589592	2	1588621,1589462,	1589391,1589648,	3'end_modified_based_on_PAS_data
SPAC23H4.10c	I	+	1589742	1591694	1590100	1591656	1	1589742	1591694	3'end_modified_based_on_PAS_data
SPAC23H4.09	I	-	1591865	1593194	1591938	1593083	1	1591865	1593194	3'end_modified_based_on_PAS_data
SPAC23H4.08	I	-	1593301	1594661	1593390	1594454	4	1593301,1593869,1594271,1594393,	1593780,1594182,1594340,1594661,	3'end_modified_based_on_PAS_data
SPAC23H4.07c	I	+	1595142	1595947	1595195	1595926	2	1595142,1595410,	1595362,1595947,	3'end_modified_based_on_PAS_data
SPAC23H4.06	I	-	1596123	1598149	1596492	1597571	1	1596123	1598149	3'end_modified_based_on_PAS_data
SPAC23H4.05c	I	+	1599322	1600363	1599331	1599624	1	1599322	1600363
SPAC23H4.04	I	-	1600877	1603005	1601508	1602886	3	1600877,1602680,1602786,	1602593,1602742,1603005,	3'end_modified_based_on_PAS_data
SPAC23H4.03c	I	+	1603905	1605004	1604075	1604858	2	1603905,1604529,	1604396,1605004,	3'end_modified_based_on_PAS_data
SPAC23H4.02	I	-	1604492	1607249	1605320	1607089	2	1604492,1606974,	1606803,1607249,	3'end_modified_based_on_PAS_data
SPAC23H4.01c	I	+	1607775	1611110	1608162	1610999	1	1607775	1611110	3'end_modified_based_on_PAS_data
SPAP27G11.02	I	+	1611274	1612666	1611564	1612634	1	1611274	1612666	3'end_modified_based_on_PAS_data
SPAP27G11.03	I	+	1612815	1614313	1613185	1614212	2	1612815,1613922,	1613854,1614313,
SPAP27G11.04c	I	-	1613773	1615625	1614501	1615491	2	1613773,1615379,	1615336,1615625,	3'end_modified_based_on_PAS_data
SPAP27G11.05c	I	-	1615833	1618992	1615930	1618744	5	1615833,1616213,1618190,1618390,1618582,	1616168,1618127,1618349,1618532,1618992,	3'end_modified_based_on_PAS_data
SPAP27G11.06c	I	-	1619109	1620433	1619533	1620131	3	1619109,1619784,1619968,	1619727,1619915,1620433,	3'end_modified_based_on_PAS_data
SPAP27G11.07c	I	-	1620111	1621358	1620498	1621262	2	1620111,1620656,	1620608,1621358,	3'end_modified_based_on_PAS_data
SPAP27G11.08c	I	-	1621638	1622867	1621639	1622867	2	1621638,1622245,	1622195,1622867,
SPAP27G11.09c	I	-	1622963	1624639	1623438	1624418	1	1622963	1624639	3'end_modified_based_on_PAS_data
SPAP27G11.10c	I	-	1624753	1629971	1625076	1629841	2	1624753,1629824,	1629753,1629971,	3'end_modified_based_on_PAS_data
SPAP27G11.11c	I	-	1630899	1631203	1630900	1631203	2	1630899,1631180,	1631098,1631203,
SPAP27G11.16	I	+	1631282	1631597	1631283	1631597	1	1631282	1631597
SPAP27G11.12	I	+	1632067	1634944	1632068	1634742	4	1632067,1632166,1632361,1632444,	1632087,1632209,1632394,1634944,	3'end_modified_based_on_PAS_data
SPAP27G11.13c	I	-	1634908	1635536	1635258	1635504	2	1634908,1635326,	1635274,1635536,	3'end_modified_based_on_PAS_data
SPAP27G11.14c	I	-	1635742	1638440	1636062	1638131	1	1635742	1638440	3'end_modified_based_on_PAS_data
SPAP27G11.15	I	+	1638338	1639519	1638643	1639499	2	1638338,1638782,	1638741,1639519,	3'end_modified_based_on_PAS_data
SPAC343.01c	I	-	1638589	1641241	1639539	1640885	2	1638589,1640877,	1640811,1641241,	3'end_modified_based_on_PAS_data
SPAC343.02	I	+	1641661	1642698	1641755	1642303	1	1641661	1642698	3'end_modified_based_on_PAS_data
SPAC343.03	I	+	1643042	1643674	1643108	1643652	3	1643042,1643169,1643509,	1643126,1643292,1643674,	3'end_modified_based_on_PAS_data
SPAC343.04c	I	-	1643458	1645862	1643933	1645634	3	1643458,1645355,1645560,	1645231,1645506,1645862,	3'end_modified_based_on_PAS_data
SPAC343.05	I	+	1647198	1649234	1647259	1649215	3	1647198,1647316,1647458,	1647261,1647416,1649234,	3'end_modified_based_on_PAS_data
SPAC343.06c	I	-	1648998	1650833	1649612	1650757	1	1648998	1650833	3'end_modified_based_on_PAS_data
SPAC343.08c	I	-	1650946	1653983	1653288	1653789	3	1650946,1653355,1653723,	1653306,1653606,1653983,	3'end_modified_based_on_PAS_data
SPAC343.07	I	+	1651011	1652981	1651012	1652981	4	1651011,1651184,1651388,1652126,	1651141,1651341,1652076,1652981,
SPAC343.09	I	+	1653997	1655695	1654284	1655516	1	1653997	1655695	3'end_modified_based_on_PAS_data
SPAC343.10	I	+	1656142	1658218	1656239	1658164	1	1656142	1658218	3'end_modified_based_on_PAS_data
SPAC343.11c	I	-	1658346	1663346	1658475	1663241	1	1658346	1663346	3'end_modified_based_on_PAS_data
SPAC343.21	I	+	1665143	1667734	1666787	1667263	1	1665143	1667734	3'end_modified_based_on_PAS_data
SPAC343.12	I	+	1667670	1669529	1668071	1669279	1	1667670	1669529	3'end_modified_based_on_PAS_data
SPAC343.20	I	-	1667918	1669964	1669623	1669964	1	1667918	1669964	3'end_modified_based_on_PAS_data
SPAC343.13	I	+	1670282	1672158	1670355	1672071	3	1670282,1670576,1670883,	1670510,1670813,1672158,	3'end_modified_based_on_PAS_data
SPAC343.14c	I	-	1672248	1673742	1672376	1673655	3	1672248,1672998,1673441,	1672952,1673389,1673742,	3'end_modified_based_on_PAS_data
SPAC343.15	I	+	1673839	1675314	1673947	1675251	1	1673839	1675314	3'end_modified_based_on_PAS_data
SPAC343.17c	I	-	1675533	1680143	1678182	1679968	2	1675533,1679698,	1679642,1680143,	3'end_modified_based_on_PAS_data
SPAC343.16	I	+	1675729	1677961	1675730	1677895	1	1675729	1677961	3'end_modified_based_on_PAS_data
SPAC343.18	I	+	1680204	1681407	1680414	1681084	2	1680204,1680488,	1680435,1681407,	3'end_modified_based_on_PAS_data
SPAC343.19	I	+	1681760	1684048	1681953	1683827	1	1681760	1684048	3'end_modified_based_on_PAS_data
SPAC824.02	I	+	1684600	1688657	1685190	1688618	1	1684600	1688657	3'end_modified_based_on_PAS_data
SPAC824.03c	I	-	1688730	1690187	1688902	1689645	1	1688730	1690187	3'end_modified_based_on_PAS_data
SPAC824.04	I	+	1690186	1691464	1690362	1691387	1	1690186	1691464	3'end_modified_based_on_PAS_data
SPAC824.05	I	+	1691931	1694830	1692007	1694721	5	1691931,1692077,1692160,1692296,1692471,	1692037,1692112,1692242,1692406,1694830,	3'end_modified_based_on_PAS_data
SPAC824.06	I	+	1694905	1695753	1695102	1695624	3	1694905,1695151,1695252,	1695104,1695199,1695753,	3'end_modified_based_on_PAS_data
SPAC824.07	I	+	1696421	1697611	1696571	1697483	2	1696421,1696831,	1696689,1697611,	3'end_modified_based_on_PAS_data
SPAC824.08	I	+	1697805	1699977	1698038	1699708	1	1697805	1699977	3'end_modified_based_on_PAS_data
SPAC824.09c	I	-	1700163	1701704	1700317	1701601	5	1700163,1701097,1701213,1701361,1701449,	1700959,1701142,1701292,1701405,1701704,	3'end_modified_based_on_PAS_data
SPAC664.01c	I	-	1702337	1704073	1703015	1704001	1	1702337	1704073	3'end_modified_based_on_PAS_data
SPAC664.02c	I	-	1704754	1707384	1704981	1707250	5	1704754,1706358,1706690,1706927,1707149,	1706291,1706568,1706879,1707105,1707384,	3'end_modified_based_on_PAS_data
SPAC664.03	I	+	1708727	1710292	1708822	1710229	2	1708727,1708861,	1708824,1710292,	3'end_modified_based_on_PAS_data
SPAC664.04c	I	-	1710477	1711124	1710502	1711067	2	1710477,1710692,	1710549,1711124,	3'end_modified_based_on_PAS_data
SPAC664.05	I	+	1711135	1711869	1711214	1711840	1	1711135	1711869	3'end_modified_based_on_PAS_data
SPAC664.06	I	+	1712783	1713785	1712817	1713783	2	1712783,1713156,	1712939,1713785,	3'end_modified_based_on_PAS_data
SPAC664.07c	I	-	1713943	1715807	1714090	1715536	4	1713943,1714373,1715044,1715431,	1714317,1714987,1715378,1715807,	3'end_modified_based_on_PAS_data
SPAC664.08c	I	-	1715997	1717792	1716213	1717720	4	1715997,1717474,1717620,1717710,	1717413,1717574,1717668,1717792,	3'end_modified_based_on_PAS_data
SPAC664.09	I	+	1718919	1721485	1719496	1721388	1	1718919	1721485	3'end_modified_based_on_PAS_data
SPAC664.10	I	+	1721898	1724775	1721995	1724493	2	1721898,1722069,	1722024,1724775,	3'end_modified_based_on_PAS_data
SPAC664.11	I	+	1725857	1728078	1726009	1728033	1	1725857	1728078	3'end_modified_based_on_PAS_data
SPAC664.12c	I	-	1728148	1730784	1728569	1728894	2	1728148,1728816,	1728730,1730784,	3'end_modified_based_on_PAS_data
SPAC664.13	I	+	1729504	1729955	1729505	1729858	1	1729504	1729955	3'end_modified_based_on_PAS_data
SPAC664.14	I	+	1731082	1733270	1731627	1733165	1	1731082	1733270	3'end_modified_based_on_PAS_data
SPAC664.15	I	+	1734380	1737251	1734993	1736948	1	1734380	1737251	3'end_modified_based_on_PAS_data
SPACUNK12.02c	I	-	1737448	1739328	1737832	1739087	5	1737448,1738260,1738663,1738821,1738923,	1738198,1738591,1738754,1738876,1739328,	3'end_modified_based_on_PAS_data
SPAC105.01c	I	-	1740402	1743699	1740616	1743501	3	1740402,1743298,1743420,	1743124,1743378,1743699,	3'end_modified_based_on_PAS_data
SPAC105.02c	I	-	1744021	1745658	1744748	1745597	3	1744021,1745234,1745572,	1744950,1745519,1745658,	3'end_modified_based_on_PAS_data
SPAC105.03c	I	-	1746724	1749242	1746918	1749044	1	1746724	1749242	3'end_modified_based_on_PAS_data
SPAC17A5.01	I	+	1749861	1753156	1750093	1752993	2	1749861,1751502,	1751448,1753156,	3'end_modified_based_on_PAS_data
SPAC17A5.18c	I	-	1751843	1753681	1753207	1753659	1	1751843	1753681	3'end_modified_based_on_PAS_data
SPAC17A5.02c	I	-	1753863	1755715	1754033	1755638	5	1753863,1754185,1754349,1755163,1755330,	1754145,1754310,1755118,1755285,1755715,	3'end_modified_based_on_PAS_data
SPAC17A5.03	I	+	1756015	1757296	1756109	1757275	1	1756015	1757296	3'end_modified_based_on_PAS_data
SPAC17A5.04c	I	-	1757469	1759202	1757593	1759202	2	1757469,1758256,	1758185,1759202,	3'end_modified_based_on_PAS_data
SPAC17A5.05c	I	-	1759353	1760371	1759628	1760371	1	1759353	1760371	3'end_modified_based_on_PAS_data
SPAC17A5.19	I	+	1760783	1761455	1761133	1761455	2	1760783,1761275,	1761231,1761455,
SPAC17A5.06	I	+	1761551	1764321	1761787	1764201	1	1761551	1764321	3'end_modified_based_on_PAS_data
SPAC17A5.07c	I	-	1764268	1766758	1764336	1766711	7	1764268,1764876,1765167,1765341,1766336,1766588,1766690,	1764792,1765113,1765272,1766188,1766530,1766644,1766758,	3'end_modified_based_on_PAS_data
SPAC17A5.08	I	+	1767371	1768468	1767787	1768419	2	1767371,1767783,	1767710,1768468,	3'end_modified_based_on_PAS_data
SPAC17A5.09c	I	-	1768607	1770113	1769088	1770020	1	1768607	1770113	3'end_modified_based_on_PAS_data
SPAC17A5.10	I	+	1770118	1771288	1770191	1770865	1	1770118	1771288	3'end_modified_based_on_PAS_data
SPAC17A5.11	I	+	1772924	1774248	1772925	1774203	5	1772924,1773263,1773422,1773564,1773762,	1773205,1773372,1773500,1773693,1774248,	3'end_modified_based_on_PAS_data
SPAC17A5.12	I	+	1774257	1776398	1774258	1776351	1	1774257	1776398	3'end_modified_based_on_PAS_data
SPAC17A5.13	I	+	1776499	1777395	1776500	1777371	3	1776499,1776661,1777068,	1776608,1776957,1777395,	3'end_modified_based_on_PAS_data
SPAC17A5.14	I	+	1778444	1782670	1778549	1782623	3	1778444,1778601,1778719,	1778563,1778669,1782670,	3'end_modified_based_on_PAS_data
SPAC17A5.15c	I	-	1782863	1785113	1782935	1785085	1	1782863	1785113	3'end_modified_based_on_PAS_data
SPAC17A5.16	I	+	1786378	1790006	1786438	1789692	8	1786378,1786499,1786604,1786705,1787450,1787714,1788191,1788498,	1786457,1786542,1786637,1787352,1787658,1788092,1788446,1790006,	3'end_modified_based_on_PAS_data
SPAC1610.01	I	+	1790361	1791356	1790625	1791278	1	1790361	1791356	3'end_modified_based_on_PAS_data
SPAC1610.02c	I	-	1791365	1792494	1791482	1792243	1	1791365	1792494	3'end_modified_based_on_PAS_data
SPAC1610.03c	I	-	1792432	1794994	1792593	1794972	4	1792432,1794022,1794588,1794851,	1793951,1794497,1794766,1794994,
SPAC1610.04	I	+	1796056	1797940	1796300	1797880	1	1796056	1797940	3'end_modified_based_on_PAS_data
SPAC1002.01	I	+	1798346	1799015	1798347	1799015	2	1798346,1798959,	1798830,1799015,
SPAC1002.02	I	+	1799060	1800038	1799128	1799817	1	1799060	1800038	3'end_modified_based_on_PAS_data
SPAC1002.03c	I	-	1800047	1803141	1800212	1802983	1	1800047	1803141	3'end_modified_based_on_PAS_data
SPAC1002.04c	I	-	1803468	1804491	1803773	1804372	1	1803468	1804491	3'end_modified_based_on_PAS_data
SPAC1002.05c	I	-	1804576	1806797	1804650	1806797	1	1804576	1806797	3'end_modified_based_on_PAS_data
SPAC1002.06c	I	-	1807072	1807781	1807270	1807781	3	1807072,1807482,1807717,	1807402,1807642,1807781,	3'end_modified_based_on_PAS_data
SPAC1002.07c	I	-	1808001	1809433	1808242	1809241	6	1808001,1808427,1808629,1808706,1808799,1809165,	1808376,1808538,1808660,1808741,1808918,1809433,	3'end_modified_based_on_PAS_data
SPAC1002.08c	I	-	1809527	1811361	1810023	1811123	1	1809527	1811361	3'end_modified_based_on_PAS_data
SPAC1002.09c	I	-	1811436	1813805	1812133	1813668	1	1811436	1813805	3'end_modified_based_on_PAS_data
SPAC1002.10c	I	-	1813802	1815796	1813855	1815627	1	1813802	1815796	3'end_modified_based_on_PAS_data
SPAC1002.11	I	+	1816489	1818451	1816653	1818398	1	1816489	1818451	3'end_modified_based_on_PAS_data
SPAC1002.12c	I	-	1818492	1820420	1818695	1820338	1	1818492	1820420	3'end_modified_based_on_PAS_data
SPAC1002.13c	I	-	1821367	1823413	1821936	1823189	1	1821367	1823413	3'end_modified_based_on_PAS_data
SPAC1002.20	I	+	1823881	1824630	1823972	1824277	1	1823881	1824630
SPAC1002.15c	I	-	1824524	1827260	1826160	1827061	4	1824524,1826464,1826602,1826964,	1826423,1826547,1826809,1827260,	3'end_modified_based_on_PAS_data
SPAC1002.14	I	+	1824569	1826167	1824785	1826092	1	1824569	1826167	3'end_modified_based_on_PAS_data
SPAC1002.16c	I	-	1827765	1829708	1827871	1829370	1	1827765	1829708	3'end_modified_based_on_PAS_data
SPAC1002.17c	I	-	1830627	1831951	1831012	1831626	1	1830627	1831951	3'end_modified_based_on_PAS_data
SPAC1002.18	I	+	1832316	1833698	1832457	1833656	1	1832316	1833698	3'end_modified_based_on_PAS_data
SPAC1002.19	I	+	1835269	1836894	1835469	1836788	1	1835269	1836894	3'end_modified_based_on_PAS_data
SPAC1399.05c	I	+	1838514	1840293	1838587	1840293	2	1838514,1838969,	1838852,1840293,
SPAC1399.04c	I	+	1840620	1841373	1840621	1841283	1	1840620	1841373	3'end_modified_based_on_PAS_data
SPAC1399.03	I	-	1841769	1843995	1841936	1843681	1	1841769	1843995	3'end_modified_based_on_PAS_data
SPAC1399.02	I	-	1845586	1848341	1846121	1847890	1	1845586	1848341	3'end_modified_based_on_PAS_data
SPAC1399.06	I	-	1847977	1850881	1849984	1850358	1	1847977	1850881	3'end_modified_based_on_PAS_data
SPAC1399.01c	I	+	1851494	1854615	1852627	1854432	1	1851494	1854615	3'end_modified_based_on_PAS_data
SPAP11E10.01	I	+	1855317	1856823	1855806	1856798	1	1855317	1856823	3'end_modified_based_on_PAS_data
SPAP11E10.02c	I	-	1856833	1860727	1856893	1860141	1	1856833	1860727	3'end_modified_based_on_PAS_data
SPAPB1A10.02	I	+	1860724	1863121	1861934	1862944	1	1860724	1863121	3'end_modified_based_on_PAS_data
SPAPB1A10.03	I	+	1863362	1863856	1863363	1863762	2	1863362,1863433,	1863381,1863856,	3'end_modified_based_on_PAS_data
SPAPB1A10.16	I	+	1863971	1864533	1863972	1864457	2	1863971,1864414,	1864360,1864533,	3'end_modified_based_on_PAS_data
SPAPB1A10.04c	I	-	1864537	1865819	1864673	1865608	2	1864537,1864931,	1864880,1865819,	3'end_modified_based_on_PAS_data
SPAPB1A10.05	I	+	1866752	1868219	1867135	1868019	1	1866752	1868219	3'end_modified_based_on_PAS_data
SPAPB1A10.06c	I	-	1867824	1871913	1868252	1871850	2	1867824,1871562,	1871515,1871913,	3'end_modified_based_on_PAS_data
SPAPB1A10.07c	I	-	1872252	1874093	1872423	1873797	2	1872252,1872521,	1872472,1874093,	3'end_modified_based_on_PAS_data
SPAPB1A10.08	I	+	1875571	1877857	1876259	1877581	2	1875571,1876958,	1876886,1877857,	3'end_modified_based_on_PAS_data
SPAPB1A10.09	I	+	1878008	1880640	1878362	1880604	2	1878008,1878832,	1878785,1880640,	3'end_modified_based_on_PAS_data
SPAPB1A10.10c	I	-	1880672	1881970	1880879	1881910	3	1880672,1881379,1881829,	1881325,1881478,1881970,	3'end_modified_based_on_PAS_data
SPAPB1A10.11c	I	-	1882382	1884414	1882471	1884051	1	1882382	1884414	3'end_modified_based_on_PAS_data
SPAPB1A10.12c	I	-	1884329	1886451	1884617	1886203	2	1884329,1886077,	1885876,1886451,	3'end_modified_based_on_PAS_data
SPAPB1A10.13	I	+	1887458	1889402	1887685	1889274	1	1887458	1889402	3'end_modified_based_on_PAS_data
SPAPB1A10.14	I	+	1890528	1891839	1890920	1891651	1	1890528	1891839	3'end_modified_based_on_PAS_data
SPAPB1A10.15	I	+	1892504	1893784	1892554	1893694	3	1892504,1892925,1893115,	1892640,1893060,1893784,	3'end_modified_based_on_PAS_data
SPAC140.01	I	+	1895435	1896403	1895464	1896291	1	1895435	1896403	3'end_modified_based_on_PAS_data
SPAC140.02	I	+	1897447	1899055	1897523	1899025	1	1897447	1899055	3'end_modified_based_on_PAS_data
SPAC140.03	I	+	1899903	1901448	1900052	1901431	5	1899903,1900206,1900328,1900385,1900698,	1900165,1900289,1900346,1900637,1901448,	3'end_modified_based_on_PAS_data
SPAC140.04	I	+	1902074	1903251	1902319	1903206	1	1902074	1903251	3'end_modified_based_on_PAS_data
SPAC110.05	I	-	1903478	1906153	1905728	1905820	2	1903478,1904498,	1904455,1906153,	3'end_modified_based_on_PAS_data
SPAC110.01	I	+	1905754	1911392	1908268	1911339	1	1905754	1911392	3'end_modified_based_on_PAS_data
SPAC110.02	I	+	1911835	1915789	1912042	1915659	1	1911835	1915789	3'end_modified_based_on_PAS_data
SPAC110.03	I	+	1916053	1917374	1916108	1917279	3	1916053,1916318,1916817,	1916155,1916387,1917374,	3'end_modified_based_on_PAS_data
SPAC110.04c	I	-	1917754	1920867	1917998	1920160	2	1917754,1920606,	1920201,1920867,	3'end_modified_based_on_PAS_data
SPAP14E8.02	I	+	1922551	1924821	1922956	1924763	2	1922551,1923192,	1923085,1924821,	3'end_modified_based_on_PAS_data
SPAP14E8.03	I	+	1924892	1926252	1925102	1925932	3	1924892,1925176,1925345,	1925125,1925273,1926252,	3'end_modified_based_on_PAS_data
SPAP14E8.04	I	+	1926603	1927791	1926739	1927752	1	1926603	1927791	3'end_modified_based_on_PAS_data
SPAP14E8.05c	I	-	1927812	1928465	1928018	1928323	1	1927812	1928465	3'end_modified_based_on_PAS_data
SPAC3H1.01c	I	-	1928724	1931267	1929048	1931164	2	1928724,1931128,	1931084,1931267,	3'end_modified_based_on_PAS_data
SPAC3H1.02c	I	-	1931488	1934952	1931588	1934698	1	1931488	1934952
SPAC3H1.03	I	+	1935014	1935814	1935357	1935797	1	1935014	1935814	3'end_modified_based_on_PAS_data
SPAC3H1.04c	I	-	1935398	1938311	1936076	1937982	2	1935398,1936335,	1936234,1938311,	3'end_modified_based_on_PAS_data
SPAC3H1.05	I	+	1938278	1940431	1938900	1940394	2	1938278,1939074,	1939004,1940431,	3'end_modified_based_on_PAS_data
SPAC3H1.06c	I	-	1940470	1944540	1941017	1942786	1	1940470	1944540	3'end_modified_based_on_PAS_data
SPAC3H1.07	I	+	1944126	1945246	1944231	1945202	1	1944126	1945246	3'end_modified_based_on_PAS_data
SPAC3H1.08c	I	-	1945383	1946312	1945426	1946101	2	1945383,1945892,	1945852,1946312,	3'end_modified_based_on_PAS_data
SPAC3H1.09c	I	-	1946190	1949256	1946819	1948941	4	1946190,1947059,1947794,1948045,	1947011,1947754,1947981,1949256,	3'end_modified_based_on_PAS_data
SPAC3H1.10	I	+	1949243	1951084	1949756	1951000	1	1949243	1951084	3'end_modified_based_on_PAS_data
SPAC3H1.11	I	+	1957460	1961100	1959311	1961059	1	1957460	1961100	3'end_modified_based_on_PAS_data
SPAC3H1.12c	I	-	1961451	1965706	1961710	1965105	1	1961451	1965706	3'end_modified_based_on_PAS_data
SPAC3H1.13	I	+	1965082	1966364	1965173	1966338	4	1965082,1965333,1965844,1966101,	1965294,1965803,1966050,1966364,	3'end_modified_based_on_PAS_data
SPAC3H1.14	I	+	1966786	1967858	1967022	1967609	1	1966786	1967858	3'end_modified_based_on_PAS_data
SPAC9G1.14	I	-	1968313	1969093	1968801	1969046	1	1968313	1969093	3'end_modified_based_on_PAS_data
SPAC9G1.02	I	+	1968832	1973505	1969118	1973323	1	1968832	1973505	3'end_modified_based_on_PAS_data
SPAC9G1.03c	I	-	1973539	1974092	1973666	1974054	2	1973539,1973815,	1973756,1974092,	3'end_modified_based_on_PAS_data
SPAC9G1.04	I	+	1975211	1976607	1975285	1976550	3	1975211,1975378,1976205,	1975313,1976129,1976607,	3'end_modified_based_on_PAS_data
SPAC9G1.05	I	+	1976705	1979118	1976902	1979061	7	1976705,1977067,1977261,1977403,1977555,1977650,1978638,	1977006,1977191,1977363,1977449,1977601,1978592,1979118,	3'end_modified_based_on_PAS_data
SPAC9G1.06c	I	-	1977184	1982206	1979364	1982107	2	1977184,1982040,	1981957,1982206,	3'end_modified_based_on_PAS_data
SPAC9G1.07	I	+	1982974	1984545	1983182	1984438	1	1982974	1984545	3'end_modified_based_on_PAS_data
SPAC9G1.08c	I	-	1983864	1985685	1984568	1985293	1	1983864	1985685	3'end_modified_based_on_PAS_data
SPAC9G1.15c	I	-	1984872	1985545	1985350	1985544	1	1984872	1985545	3'end_modified_based_on_PAS_data
SPAC9G1.09	I	+	1985661	1989150	1985757	1987228	2	1985661,1985929,	1985873,1989150,	3'end_modified_based_on_PAS_data
SPAC9G1.10c	I	-	1987255	1991122	1987363	1990975	2	1987255,1987508,	1987471,1991122,	3'end_modified_based_on_PAS_data
SPAC9G1.11c	I	-	1991482	1993169	1991787	1992929	2	1991482,1993148,	1993101,1993169,	3'end_modified_based_on_PAS_data
SPAC9G1.12	I	+	1993567	1995064	1993930	1995024	1	1993567	1995064	3'end_modified_based_on_PAS_data
SPAC9G1.13c	I	-	1994371	1996858	1995208	1996683	4	1994371,1996190,1996324,1996477,	1996148,1996268,1996413,1996858,	3'end_modified_based_on_PAS_data
SPAC767.01c	I	-	1996429	1999613	1997255	1999342	2	1996429,1999249,	1999198,1999613,	3'end_modified_based_on_PAS_data
SPAC17H9.01	I	+	2000655	2004789	2000985	2004593	1	2000655	2004789	3'end_modified_based_on_PAS_data
SPAC17H9.02	I	+	2004744	2007999	2004838	2007930	1	2004744	2007999	3'end_modified_based_on_PAS_data
SPAC17H9.03c	I	-	2008095	2009331	2008149	2008841	1	2008095	2009331
SPAC17H9.04c	I	-	2009311	2011903	2009905	2011719	1	2009311	2011903	3'end_modified_based_on_PAS_data
SPAC17H9.05	I	+	2012858	2013983	2012932	2013933	1	2012858	2013983	3'end_modified_based_on_PAS_data
SPAC17H9.06c	I	-	2014063	2016932	2014206	2016138	4	2014063,2014326,2014598,2015135,	2014286,2014551,2015095,2016932,	3'end_modified_based_on_PAS_data
SPAC17H9.07	I	+	2016296	2017037	2016385	2016941	4	2016296,2016508,2016840,2017319,	2016456,2016698,2017259,2017037,	3'end_modified_based_on_PAS_data
SPAC17H9.08	I	+	2017806	2019397	2018369	2019349	1	2017806	2019397	3'end_modified_based_on_PAS_data
SPAC17H9.09c	I	-	2019333	2020669	2019758	2020488	2	2019333,2020482,	2020411,2020669,	3'end_modified_based_on_PAS_data
SPAC17H9.10c	I	-	2020873	2024999	2021224	2024442	1	2020873	2024999	3'end_modified_based_on_PAS_data
SPAC17H9.11	I	+	2025053	2025926	2025335	2025760	1	2025053	2025926	3'end_modified_based_on_PAS_data
SPAC17H9.12c	I	-	2025912	2027090	2026163	2026963	1	2025912	2027090	3'end_modified_based_on_PAS_data
SPAC17H9.13c	I	-	2026768	2029000	2027344	2028752	3	2026768,2028274,2028697,	2028198,2028573,2029000,	3'end_modified_based_on_PAS_data
SPAC17H9.14c	I	-	2029052	2030361	2029229	2030308	1	2029052	2030361	3'end_modified_based_on_PAS_data
SPAC17H9.16	I	+	2031073	2031809	2031213	2031708	2	2031073,2031666,	2031605,2031809,	3'end_modified_based_on_PAS_data
SPAC17H9.17c	I	-	2031989	2033308	2032009	2033228	3	2031989,2032687,2033131,	2032629,2033082,2033308,	3'end_modified_based_on_PAS_data
SPAC17H9.18c	I	-	2033275	2033955	2033638	2033955	1	2033275	2033955	3'end_modified_based_on_PAS_data
SPAC17H9.19c	I	-	2033767	2035673	2034178	2035650	1	2033767	2035673
SPAC17H9.20	I	+	2036326	2039536	2036403	2039520	6	2036326,2036712,2036863,2037007,2037467,2039115,	2036667,2036825,2036959,2037417,2039067,2039536,	3'end_modified_based_on_PAS_data
SPAC607.02c	I	-	2039476	2040627	2039615	2040404	3	2039476,2039931,2040348,	2039885,2040300,2040627,	3'end_modified_based_on_PAS_data
SPAC607.03c	I	-	2040860	2041514	2040936	2041463	2	2040860,2041445,	2041295,2041514,	3'end_modified_based_on_PAS_data
SPAC607.04	I	+	2042398	2043316	2042490	2043296	1	2042398	2043316	3'end_modified_based_on_PAS_data
SPAC607.05	I	+	2043744	2045107	2043842	2045041	2	2043744,2044008,	2043954,2045107,	3'end_modified_based_on_PAS_data
SPAC607.06c	I	-	2045120	2047166	2045210	2047144	3	2045120,2045283,2047093,	2045245,2047035,2047166,	3'end_modified_based_on_PAS_data
SPAC607.07c	I	-	2047303	2048308	2047699	2048130	1	2047303	2048308	3'end_modified_based_on_PAS_data
SPAC607.08c	I	-	2048420	2050160	2048421	2050160	1	2048420	2050160
SPAC607.09c	I	-	2050008	2051731	2050462	2051652	1	2050008	2051731	3'end_modified_based_on_PAS_data
SPAC607.10	I	+	2052798	2057074	2053945	2057031	1	2052798	2057074	3'end_modified_based_on_PAS_data
SPAC732.01	I	+	2057514	2058583	2057608	2058559	6	2057514,2057663,2057727,2057892,2057973,2058336,	2057624,2057695,2057837,2057928,2058044,2058583,	3'end_modified_based_on_PAS_data
SPAC732.02c	I	-	2059123	2060999	2059251	2060477	1	2059123	2060999	3'end_modified_based_on_PAS_data
SPAC3C7.01c	I	-	2061549	2063810	2061806	2063641	1	2061549	2063810	3'end_modified_based_on_PAS_data
SPAC3C7.02c	I	-	2064301	2066004	2064853	2066004	1	2064301	2066004	3'end_modified_based_on_PAS_data
SPAC3C7.03c	I	-	2066441	2067904	2066668	2067764	2	2066441,2067748,	2067704,2067904,	3'end_modified_based_on_PAS_data
SPAC3C7.04	I	+	2068564	2071465	2068764	2071115	1	2068564	2071465	3'end_modified_based_on_PAS_data
SPAC3C7.05c	I	-	2071702	2073591	2071904	2073232	1	2071702	2073591	3'end_modified_based_on_PAS_data
SPAC3C7.06c	I	-	2073899	2076990	2074294	2076246	1	2073899	2076990	3'end_modified_based_on_PAS_data
SPAC3C7.07c	I	-	2076616	2078889	2077280	2078730	7	2076616,2077423,2077725,2077842,2078420,2078527,2078613,	2077384,2077684,2077796,2078366,2078486,2078559,2078889,	3'end_modified_based_on_PAS_data
SPAC3C7.08c	I	-	2079061	2082533	2079274	2082447	1	2079061	2082533	3'end_modified_based_on_PAS_data
SPAC3C7.09	I	+	2083406	2084939	2083519	2084808	1	2083406	2084939	3'end_modified_based_on_PAS_data
SPAC3C7.10	I	+	2084965	2086158	2085248	2086114	1	2084965	2086158	3'end_modified_based_on_PAS_data
SPAC3C7.11c	I	-	2086311	2088632	2086615	2088297	2	2086311,2088526,	2088473,2088632,	3'end_modified_based_on_PAS_data
SPAC3C7.12	I	+	2089236	2091278	2089787	2091172	1	2089236	2091278	3'end_modified_based_on_PAS_data
SPAC3C7.13c	I	-	2089552	2093285	2091521	2092942	1	2089552	2093285	3'end_modified_based_on_PAS_data
SPAC3C7.14c	I	-	2094069	2095066	2094283	2094891	1	2094069	2095066	3'end_modified_based_on_PAS_data
SPAC25A8.03c	I	-	2096142	2098083	2096382	2097785	1	2096142	2098083	3'end_modified_based_on_PAS_data
SPAC25A8.01c	I	-	2098155	2101876	2098281	2101049	1	2098155	2101876	3'end_modified_based_on_PAS_data
SPAC25A8.02	I	+	2102189	2104045	2102782	2103954	1	2102189	2104045	3'end_modified_based_on_PAS_data
SPAC631.01c	I	-	2104066	2105484	2104197	2105249	3	2104066,2104649,2105243,	2104600,2105046,2105484,	3'end_modified_based_on_PAS_data
SPAC631.02	I	+	2105471	2110294	2107940	2110123	2	2105471,2107881,	2107367,2110294,	3'end_modified_based_on_PAS_data
SPAC20H4.01	I	+	2111392	2113444	2111433	2113433	1	2111392	2113444	3'end_modified_based_on_PAS_data
SPAC20H4.02	I	+	2113810	2114817	2114011	2114763	1	2113810	2114817	3'end_modified_based_on_PAS_data
SPAC20H4.03c	I	-	2114915	2116435	2115156	2116381	5	2114915,2115249,2115337,2116192,2116312,	2115200,2115274,2116017,2116255,2116435,	3'end_modified_based_on_PAS_data
SPAC20H4.04	I	+	2116486	2119378	2116869	2119220	2	2116486,2120155,	2120107,2119378,	3'end_modified_based_on_PAS_data
SPAC20H4.05c	I	-	2116876	2120391	2119362	2120284	6	2116876,2119613,2119837,2119974,2120095,2120162,	2119570,2119789,2119915,2120052,2120119,2120391,	3'end_modified_based_on_PAS_data
SPAC20H4.06c	I	-	2120411	2122465	2120604	2122208	1	2120411	2122465	3'end_modified_based_on_PAS_data
SPAC20H4.07	I	+	2122489	2124506	2123290	2124449	2	2122489,2123451,	2123356,2124506,	3'end_modified_based_on_PAS_data
SPAC20H4.08	I	+	2124683	2125843	2124992	2125804	1	2124683	2125843	3'end_modified_based_on_PAS_data
SPAC20H4.09	I	+	2126066	2128374	2126067	2128359	9	2126066,2126200,2126326,2126439,2126732,2127550,2127700,2127911,2128270,	2126157,2126278,2126391,2126696,2127504,2127652,2127869,2128232,2128374,	3'end_modified_based_on_PAS_data
SPAC20H4.10	I	+	2128432	2131675	2128463	2131623	4	2128432,2128522,2129312,2131549,	2128480,2129266,2131509,2131675,	3'end_modified_based_on_PAS_data
SPAC20H4.11c	I	-	2131684	2133066	2131895	2132615	2	2131684,2132544,	2132426,2133066,
SPAC23C11.01	I	+	2133202	2135071	2133439	2135021	5	2133202,2133781,2134149,2134375,2134573,	2133702,2134096,2134335,2134488,2135071,	3'end_modified_based_on_PAS_data
SPAC23C11.02c	I	-	2135223	2135841	2135357	2135788	1	2135223	2135841	3'end_modified_based_on_PAS_data
SPAC23C11.03	I	+	2135950	2138010	2136145	2137941	1	2135950	2138010	3'end_modified_based_on_PAS_data
SPAC23C11.04c	I	-	2136121	2139523	2138064	2139438	4	2136121,2138266,2138448,2138897,	2138210,2138409,2138844,2139523,	3'end_modified_based_on_PAS_data
SPAC23C11.05	I	+	2140378	2141436	2140529	2141398	1	2140378	2141436	3'end_modified_based_on_PAS_data
SPAC23C11.06c	I	-	2141624	2143598	2141684	2143291	1	2141624	2143598	3'end_modified_based_on_PAS_data
SPAC23C11.07	I	+	2144893	2145563	2144894	2145226	1	2144893	2145563	3'end_modified_based_on_PAS_data
SPAC23C11.08	I	+	2145680	2146428	2145681	2146388	4	2145680,2145926,2146042,2146325,	2145779,2145987,2146170,2146428,	3'end_modified_based_on_PAS_data
SPAC23C11.09	I	+	2147099	2150115	2147202	2150081	1	2147099	2150115	3'end_modified_based_on_PAS_data
SPAC23C11.10	I	+	2150623	2151897	2150624	2151601	5	2150623,2150783,2150929,2151179,2151385,	2150744,2150882,2151128,2151342,2151897,	3'end_modified_based_on_PAS_data
SPAC23C11.11	I	+	2152041	2153915	2152154	2153524	5	2152041,2152259,2152698,2153072,2153467,	2152199,2152540,2153011,2153374,2153915,	3'end_modified_based_on_PAS_data
SPAC23C11.12	I	+	2154794	2155086	2154795	2155037	1	2154794	2155086	3'end_modified_based_on_PAS_data
SPAC23C11.13c	I	-	2155332	2156694	2155562	2156456	2	2155332,2156322,	2156048,2156694,	3'end_modified_based_on_PAS_data
SPAC23C11.14	I	+	2158658	2160011	2158812	2159975	1	2158658	2160011	3'end_modified_based_on_PAS_data
SPAC23C11.15	I	+	2160353	2163958	2160572	2163923	3	2160353,2160648,2160907,	2160602,2160829,2163958,	3'end_modified_based_on_PAS_data
SPAC23C11.16	I	+	2164161	2166309	2164240	2166291	1	2164161	2166309	3'end_modified_based_on_PAS_data
SPAC23C11.17	I	+	2167169	2168781	2167170	2168683	2	2167169,2167301,	2167245,2168781,	3'end_modified_based_on_PAS_data
SPAC13F5.01c	I	-	2168068	2172310	2169185	2172095	3	2168068,2169307,2169437,	2169267,2169392,2172310,	3'end_modified_based_on_PAS_data
SPAC13F5.02c	I	-	2172400	2173796	2172530	2173752	2	2172400,2173424,	2173383,2173796,	3'end_modified_based_on_PAS_data
SPAC13F5.03c	I	-	2174646	2177050	2175008	2176360	1	2174646	2177050	3'end_modified_based_on_PAS_data
SPAC13F5.04c	I	-	2176987	2179661	2177582	2179482	4	2176987,2178692,2179019,2179379,	2178355,2178887,2179117,2179661,
SPAC13F5.05	I	+	2179174	2181343	2180072	2181163	1	2179174	2181343	3'end_modified_based_on_PAS_data
SPAC13F5.06c	I	-	2181451	2184521	2181567	2184376	5	2181451,2181766,2181924,2184188,2184313,	2181723,2181868,2183959,2184267,2184521,	3'end_modified_based_on_PAS_data
SPAC13F5.07c	I	-	2184667	2185990	2184865	2185551	2	2184667,2185471,	2185282,2185990,	3'end_modified_based_on_PAS_data
SPAC1783.01	I	+	2187112	2189405	2187554	2189305	1	2187112	2189405	3'end_modified_based_on_PAS_data
SPAC1783.02c	I	-	2189397	2190953	2189507	2190721	4	2189397,2189906,2190244,2190696,	2189845,2190180,2190509,2190953,	3'end_modified_based_on_PAS_data
SPAC1783.03	I	+	2190849	2192095	2191008	2192063	1	2190849	2192095	3'end_modified_based_on_PAS_data
SPAC1783.04c	I	-	2192051	2193656	2192109	2193481	2	2192051,2193288,	2193163,2193656,	3'end_modified_based_on_PAS_data
SPAC1783.05	I	+	2194819	2199269	2195017	2199138	1	2194819	2199269	3'end_modified_based_on_PAS_data
SPAC1783.06c	I	-	2199328	2200168	2199448	2199964	3	2199328,2199624,2199825,	2199570,2199761,2200168,	3'end_modified_based_on_PAS_data
SPAC1783.07c	I	-	2200481	2203135	2200589	2202247	1	2200481	2203135	3'end_modified_based_on_PAS_data
SPAC1783.08c	I	-	2203613	2204472	2203741	2204346	1	2203613	2204472	3'end_modified_based_on_PAS_data
SPAC1327.01c	I	-	2204788	2208418	2205162	2208095	1	2204788	2208418	3'end_modified_based_on_PAS_data
SPAC18G6.01c	I	-	2209263	2210790	2209896	2210675	1	2209263	2210790	3'end_modified_based_on_PAS_data
SPAC18G6.02c	I	-	2210451	2214664	2210977	2213859	1	2210451	2214664	3'end_modified_based_on_PAS_data
SPAC18G6.03	I	+	2215634	2216945	2215815	2216757	4	2215634,2215791,2216485,2216620,	2215735,2216241,2216566,2216945,	3'end_modified_based_on_PAS_data
SPAC18G6.04c	I	-	2216970	2219065	2217187	2218799	2	2216970,2218715,	2218569,2219065,	3'end_modified_based_on_PAS_data
SPAC18G6.05c	I	-	2219136	2227378	2219255	2227340	2	2219136,2227192,	2227119,2227378,	3'end_modified_based_on_PAS_data
SPAC18G6.06	I	+	2228921	2229951	2229015	2229764	1	2228921	2229951	3'end_modified_based_on_PAS_data
SPAC18G6.07c	I	-	2230165	2231496	2230333	2231412	1	2230165	2231496	3'end_modified_based_on_PAS_data
SPAC18G6.09c	I	-	2231604	2234214	2233149	2234087	1	2231604	2234214	3'end_modified_based_on_PAS_data
SPAC18G6.10	I	+	2234261	2236685	2234598	2236664	1	2234261	2236685	3'end_modified_based_on_PAS_data
SPAC18G6.11c	I	-	2236652	2239308	2236996	2238795	2	2236652,2239047,	2238904,2239308,	3'end_modified_based_on_PAS_data
SPAC18G6.12c	I	-	2239209	2240546	2239501	2240430	1	2239209	2240546	3'end_modified_based_on_PAS_data
SPAC18G6.13	I	+	2241012	2241568	2241013	2241357	1	2241012	2241568	3'end_modified_based_on_PAS_data
SPAC18G6.14c	I	-	2241380	2242554	2241936	2242523	1	2241380	2242554	3'end_modified_based_on_PAS_data
SPAC18G6.15	I	+	2243557	2244656	2243636	2244622	2	2243557,2243737,	2243677,2244656,	3'end_modified_based_on_PAS_data
SPAC13D6.01	I	+	2245496	2247101	2245786	2247081	1	2245496	2247101	3'end_modified_based_on_PAS_data
SPAC13D6.02c	I	-	2247152	2248535	2247943	2248482	1	2247152	2248535	3'end_modified_based_on_PAS_data
SPAC13D6.03c	I	-	2249908	2251382	2250372	2251107	2	2249908,2251026,	2250977,2251382,	3'end_modified_based_on_PAS_data
SPAC13D6.04c	I	-	2250998	2253385	2251500	2253189	3	2250998,2252820,2252980,	2252770,2252912,2253385,	3'end_modified_based_on_PAS_data
SPAC13D6.05	I	+	2253358	2254295	2253468	2254172	1	2253358	2254295	3'end_modified_based_on_PAS_data
SPAC4G9.02	I	+	2254436	2255631	2254588	2255568	1	2254436	2255631	3'end_modified_based_on_PAS_data
SPAC4G9.04c	I	-	2255707	2259196	2256857	2258821	2	2255707,2258671,	2258623,2259196,	3'end_modified_based_on_PAS_data
SPAC4G9.03	I	+	2255836	2256703	2255935	2256597	1	2255836	2256703	3'end_modified_based_on_PAS_data
SPAC4G9.05	I	+	2259352	2262602	2259943	2261801	4	2259352,2259621,2260778,2261354,	2259572,2260707,2261312,2262602,
SPAC4G9.06c	I	-	2259468	2262510	2261963	2262415	3	2259468,2262194,2262386,	2262129,2262340,2262510,	3'end_modified_based_on_PAS_data
SPAC4G9.07	I	+	2262788	2265404	2263667	2265208	1	2262788	2265404
SPAC4G9.08c	I	-	2265987	2269606	2266025	2269522	1	2265987	2269606	3'end_modified_based_on_PAS_data
SPAC4G9.09c	I	-	2269723	2272911	2270019	2272676	1	2269723	2272911	3'end_modified_based_on_PAS_data
SPAC4G9.10	I	+	2273764	2275303	2274012	2274995	1	2273764	2275303	3'end_modified_based_on_PAS_data
SPAC4G9.11c	I	-	2275215	2276260	2275578	2276249	1	2275215	2276260	3'end_modified_based_on_PAS_data
SPAC4G9.12	I	+	2276858	2277909	2277199	2277780	2	2276858,2277025,	2276974,2277909,	3'end_modified_based_on_PAS_data
SPAC4G9.13c	I	-	2278026	2279439	2278242	2279234	2	2278026,2279090,	2278994,2279439,	3'end_modified_based_on_PAS_data
SPAC4G9.14	I	+	2280202	2281691	2280423	2281454	6	2280202,2280491,2280859,2280991,2281167,2281307,	2280442,2280766,2280882,2281120,2281239,2281691,	3'end_modified_based_on_PAS_data
SPAC4G9.15	I	+	2282195	2283429	2282230	2283364	3	2282195,2282302,2282482,	2282242,2282433,2283429,	3'end_modified_based_on_PAS_data
SPAC4G9.16c	I	-	2282582	2284257	2283637	2284209	1	2282582	2284257	3'end_modified_based_on_PAS_data
SPAC4G9.17c	I	-	2284431	2286132	2284503	2285793	2	2284431,2284844,	2284717,2286132,	3'end_modified_based_on_PAS_data
SPAC4G9.19	I	+	2287134	2288330	2287377	2288189	1	2287134	2288330	3'end_modified_based_on_PAS_data
SPAC4G9.20c	I	-	2288376	2290170	2288689	2289986	2	2288376,2289947,	2289546,2290170,	3'end_modified_based_on_PAS_data
SPAC4G9.22	I	+	2291665	2292500	2292013	2292297	1	2291665	2292500	3'end_modified_based_on_PAS_data
SPAC13G7.01c	I	-	2292745	2295220	2292801	2295116	4	2292745,2293136,2293810,2294939,	2293088,2293754,2294893,2295220,	3'end_modified_based_on_PAS_data
SPAC13G7.02c	I	-	2295564	2297981	2295819	2297753	1	2295564	2297981	3'end_modified_based_on_PAS_data
SPAC13G7.03	I	+	2298874	2299983	2298979	2299924	3	2298874,2299192,2299349,	2299133,2299299,2299983,	3'end_modified_based_on_PAS_data
SPAC13G7.04c	I	-	2299554	2303411	2300522	2302792	1	2299554	2303411	3'end_modified_based_on_PAS_data
SPAC13G7.05	I	+	2305135	2306960	2305345	2306958	1	2305135	2306960	3'end_modified_based_on_PAS_data
SPAC13G7.06	I	+	2307437	2308638	2307729	2308529	1	2307437	2308638	3'end_modified_based_on_PAS_data
SPAC13G7.07	I	+	2308862	2310286	2309026	2310215	6	2308862,2309258,2309609,2309713,2309997,2310129,	2309212,2309569,2309667,2309946,2310088,2310286,	3'end_modified_based_on_PAS_data
SPAC13G7.08c	I	-	2310126	2311973	2310386	2311891	3	2310126,2310560,2311693,	2310517,2311571,2311973,	3'end_modified_based_on_PAS_data
SPAC13G7.09c	I	-	2312247	2313164	2312618	2313025	1	2312247	2313164	3'end_modified_based_on_PAS_data
SPAC13G7.10	I	+	2313644	2315210	2313746	2315063	3	2313644,2314048,2314189,	2313961,2314131,2315210,	3'end_modified_based_on_PAS_data
SPAC13G7.11	I	+	2315094	2316197	2315187	2316133	3	2315094,2315385,2315700,	2315349,2315599,2316197,	3'end_modified_based_on_PAS_data
SPAC13G7.12c	I	-	2315483	2318318	2316467	2317837	1	2315483	2318318	3'end_modified_based_on_PAS_data
SPAC13G7.13c	I	-	2318087	2322664	2318638	2320239	1	2318087	2322664	3'end_modified_based_on_PAS_data
SPAC6C3.02c	I	-	2323598	2325288	2324645	2325163	1	2323598	2325288	3'end_modified_based_on_PAS_data
SPAC6C3.03c	I	-	2326199	2328187	2326332	2326634	2	2326199,2327549,	2327498,2328187,
SPAC6C3.04	I	+	2327766	2330120	2327861	2330096	2	2327766,2328646,	2327862,2330120,	3'end_modified_based_on_PAS_data
SPAC6C3.05	I	+	2330832	2332248	2331155	2331964	1	2330832	2332248	3'end_modified_based_on_PAS_data
SPAC6C3.06c	I	-	2331569	2335555	2332120	2335362	4	2331569,2332305,2332436,2332604,	2332256,2332385,2332563,2335555,	3'end_modified_based_on_PAS_data
SPAC6C3.07	I	+	2336033	2337965	2336034	2337581	1	2336033	2337965	3'end_modified_based_on_PAS_data
SPAC6C3.08	I	+	2338102	2339056	2338175	2339017	2	2338102,2338417,	2338279,2339056,	3'end_modified_based_on_PAS_data
SPAC6C3.09	I	+	2339835	2341234	2339884	2341141	5	2339835,2340020,2340218,2340391,2340990,	2339976,2340168,2340275,2340950,2341234,	3'end_modified_based_on_PAS_data
SPAC17G8.01c	I	-	2341188	2343947	2341346	2343756	2	2341188,2343753,	2343706,2343947,	3'end_modified_based_on_PAS_data
SPAC17G8.02	I	+	2344064	2345844	2344815	2345807	1	2344064	2345844	3'end_modified_based_on_PAS_data
SPAC17G8.03c	I	-	2345995	2347368	2346432	2347031	1	2345995	2347368	3'end_modified_based_on_PAS_data
SPAC17G8.04c	I	-	2347782	2349747	2348552	2349270	4	2347782,2348704,2349007,2349124,	2348614,2348881,2349080,2349747,	3'end_modified_based_on_PAS_data
SPAC17G8.15	I	+	2348007	2348583	2348008	2348451	3	2348007,2348208,2348424,	2348088,2348322,2348583,	3'end_modified_based_on_PAS_data
SPAC17G8.05	I	+	2350013	2351041	2350327	2351019	3	2350013,2350382,2350540,	2350340,2350471,2351041,	3'end_modified_based_on_PAS_data
SPAC17G8.06c	I	-	2351022	2353472	2351371	2353167	1	2351022	2353472	3'end_modified_based_on_PAS_data
SPAC17G8.07	I	+	2354126	2355078	2354401	2355054	1	2354126	2355078	3'end_modified_based_on_PAS_data
SPAC17G8.08c	I	-	2355190	2356601	2355348	2356482	2	2355190,2356425,	2356154,2356601,	3'end_modified_based_on_PAS_data
SPAC17G8.10c	I	-	2357191	2359871	2358570	2359373	1	2357191	2359871	3'end_modified_based_on_PAS_data
SPAC17G8.09	I	+	2357301	2358162	2357361	2357931	3	2357301,2357575,2357762,	2357468,2357697,2358162,	3'end_modified_based_on_PAS_data
SPAC17G8.11c	I	-	2360295	2362268	2360443	2361513	2	2360295,2361980,	2361931,2362268,	3'end_modified_based_on_PAS_data
SPAC17G8.12	I	+	2363315	2365643	2363568	2365394	1	2363315	2365643	3'end_modified_based_on_PAS_data
SPAC17G8.13c	I	-	2363741	2367108	2365447	2366833	3	2363741,2366174,2366380,	2366127,2366264,2367108,	3'end_modified_based_on_PAS_data
SPAC17G8.14c	I	-	2367187	2370652	2367405	2370556	5	2367187,2367541,2367766,2367999,2368256,	2367496,2367725,2367955,2368201,2370652,	3'end_modified_based_on_PAS_data
SPAC22H10.02	I	+	2371725	2372456	2371752	2372372	3	2371725,2371876,2372102,	2371809,2371965,2372456,	3'end_modified_based_on_PAS_data
SPAC22H10.03c	I	-	2372876	2376572	2373144	2376385	7	2372876,2373302,2373412,2373625,2373791,2374001,2376279,	2373263,2373376,2373583,2373744,2373961,2376223,2376572,	3'end_modified_based_on_PAS_data
SPAC22H10.04	I	+	2376660	2378553	2377355	2378456	3	2376660,2377581,2377764,	2377515,2377652,2378553,	3'end_modified_based_on_PAS_data
SPAC22H10.05c	I	-	2377718	2380412	2378728	2380243	2	2377718,2380171,	2380026,2380412,	3'end_modified_based_on_PAS_data
SPAC22H10.06c	I	-	2381319	2381601	2381320	2381601	1	2381319	2381601
SPAC22H10.13	I	+	2381689	2382139	2381730	2381882	1	2381689	2382139	3'end_modified_based_on_PAS_data
SPAC22H10.07	I	+	2382469	2384989	2383172	2384835	2	2382469,2383233,	2383180,2384989,	3'end_modified_based_on_PAS_data
SPAC22H10.08	I	+	2385702	2387481	2385907	2387441	2	2385702,2387321,	2387265,2387481,	3'end_modified_based_on_PAS_data
SPAC22H10.09	I	+	2387587	2389768	2387733	2389673	1	2387587	2389768	3'end_modified_based_on_PAS_data
SPAC22H10.10	I	+	2389916	2391873	2390086	2391790	5	2389916,2390278,2390589,2390735,2391054,	2390240,2390547,2390689,2391011,2391873,	3'end_modified_based_on_PAS_data
SPAC22H10.11c	I	-	2391902	2394372	2392370	2394259	1	2391902	2394372	3'end_modified_based_on_PAS_data
SPAC22H10.12c	I	-	2395100	2396905	2395415	2396822	2	2395100,2396700,	2396615,2396905,	3'end_modified_based_on_PAS_data
SPAC15F9.01c	I	-	2397247	2398350	2397450	2398188	2	2397247,2397878,	2397823,2398350,
SPAC15F9.02	I	+	2398985	2400580	2399421	2400535	3	2398985,2399528,2400516,	2399487,2400462,2400580,	3'end_modified_based_on_PAS_data
SPAC15F9.03c	I	-	2400688	2401615	2400960	2401572	5	2400688,2401145,2401299,2401440,2401565,	2401067,2401247,2401371,2401523,2401615,	3'end_modified_based_on_PAS_data
SPAC1B9.02c	I	-	2402038	2404815	2402301	2404606	4	2402038,2402543,2403559,2404366,	2402493,2403510,2404250,2404815,	3'end_modified_based_on_PAS_data
SPAC1B9.03c	I	+	2406660	2407973	2406664	2407951	3	2406660,2406745,2406865,	2406687,2406805,2407973,	3'end_modified_based_on_PAS_data
SPAC6B12.02c	I	-	2408125	2414091	2408304	2413970	1	2408125	2414091	3'end_modified_based_on_PAS_data
SPAC6B12.03c	I	-	2414050	2415271	2414229	2415137	1	2414050	2415271
SPAC6B12.18	I	+	2416131	2416646	2416385	2416606	1	2416131	2416646	3'end_modified_based_on_PAS_data
SPAC6B12.04c	I	-	2416573	2418241	2416782	2418047	1	2416573	2418241	3'end_modified_based_on_PAS_data
SPAC6B12.05c	I	-	2418591	2419945	2418732	2419619	1	2418591	2419945	3'end_modified_based_on_PAS_data
SPAC6B12.06c	I	-	2419893	2421354	2420488	2420841	1	2419893	2421354	3'end_modified_based_on_PAS_data
SPAC6B12.07c	I	-	2421439	2423898	2421791	2423203	1	2421439	2423898	3'end_modified_based_on_PAS_data
SPAC6B12.08	I	+	2425756	2427519	2426191	2427467	2	2425756,2426413,	2426279,2427519,	3'end_modified_based_on_PAS_data
SPAC6B12.19	I	-	2427449	2427775	2427533	2427775	1	2427449	2427775	3'end_modified_based_on_PAS_data
SPAC6B12.09	I	+	2427901	2429065	2428020	2428934	1	2427901	2429065	3'end_modified_based_on_PAS_data
SPAC6B12.10c	I	-	2429019	2430742	2429169	2430617	2	2429019,2430543,	2430459,2430742,	3'end_modified_based_on_PAS_data
SPAC6B12.11	I	+	2430774	2432308	2430998	2432107	3	2430774,2431183,2431856,	2431127,2431816,2432308,	3'end_modified_based_on_PAS_data
SPAC6B12.12	I	+	2433331	2435475	2433392	2435269	1	2433331	2435475	3'end_modified_based_on_PAS_data
SPAC6B12.14c	I	-	2435557	2437498	2436999	2437463	1	2435557	2437498	3'end_modified_based_on_PAS_data
SPAC6B12.13	I	+	2435832	2436641	2436049	2436588	2	2435832,2436466,	2436241,2436641,	3'end_modified_based_on_PAS_data
SPAC6B12.15	I	+	2439436	2440954	2439532	2440926	3	2439436,2439854,2440506,	2439657,2440253,2440954,	3'end_modified_based_on_PAS_data
SPAC6B12.16	I	+	2442588	2443829	2442689	2443829	2	2442588,2443740,	2443634,2443829,
SPAC32A11.04c	I	-	2443890	2445040	2443986	2445031	2	2443890,2445001,	2444921,2445040,	3'end_modified_based_on_PAS_data
SPAC32A11.01	I	+	2445219	2447666	2445280	2447585	3	2445219,2445472,2446051,	2445412,2445968,2447666,	3'end_modified_based_on_PAS_data
SPAC32A11.02c	I	-	2447836	2450875	2447948	2450503	1	2447836	2450875	3'end_modified_based_on_PAS_data
SPAC32A11.03c	I	-	2451841	2456514	2452719	2455547	1	2451841	2456514	3'end_modified_based_on_PAS_data
SPAC19A8.15	I	-	2457485	2459817	2457658	2459751	1	2457485	2459817	3'end_modified_based_on_PAS_data
SPAC19A8.14	I	-	2460148	2461046	2460340	2460957	1	2460148	2461046	3'end_modified_based_on_PAS_data
SPAC19A8.13	I	-	2460971	2462268	2461349	2462134	1	2460971	2462268	3'end_modified_based_on_PAS_data
SPAC19A8.11c	I	+	2462250	2466266	2465348	2466213	4	2462250,2465445,2465877,2466112,	2465405,2465835,2466069,2466266,	3'end_modified_based_on_PAS_data
SPAC19A8.12	I	-	2462275	2465087	2462726	2464951	1	2462275	2465087	3'end_modified_based_on_PAS_data
SPAC19A8.10	I	-	2465380	2467346	2466495	2467259	1	2465380	2467346	3'end_modified_based_on_PAS_data
SPAC19A8.09	I	-	2467734	2468393	2467945	2468319	4	2467734,2468042,2468194,2468291,	2468000,2468144,2468254,2468393,	3'end_modified_based_on_PAS_data
SPAC19A8.08	I	-	2468503	2472061	2468794	2471943	1	2468503	2472061	3'end_modified_based_on_PAS_data
SPAC19A8.16	I	-	2472399	2472961	2472594	2472902	2	2472399,2472860,	2472749,2472961,	3'end_modified_based_on_PAS_data
SPAC19A8.07c	I	+	2474619	2475669	2474717	2475586	1	2474619	2475669	3'end_modified_based_on_PAS_data
SPAC19A8.06	I	-	2475706	2477174	2475966	2477159	1	2475706	2477174	3'end_modified_based_on_PAS_data
SPAC19A8.05c	I	+	2477863	2480003	2478119	2479951	1	2477863	2480003	3'end_modified_based_on_PAS_data
SPAC19A8.04	I	-	2479341	2482210	2480147	2482110	2	2479341,2481977,	2481645,2482210,	3'end_modified_based_on_PAS_data
SPAC19A8.03	I	-	2482359	2484948	2482966	2484746	3	2482359,2484090,2484722,	2484045,2484666,2484948,	3'end_modified_based_on_PAS_data
SPAC19A8.02	I	-	2485056	2489081	2485198	2488937	2	2485056,2485635,	2485537,2489081,	3'end_modified_based_on_PAS_data
SPAC19A8.01c	I	+	2490083	2494295	2490863	2494111	1	2490083	2494295	3'end_modified_based_on_PAS_data
SPAC23H3.02c	I	-	2494481	2495388	2494814	2495318	4	2494481,2494895,2495213,2495308,	2494856,2495142,2495267,2495388,	3'end_modified_based_on_PAS_data
SPAC23H3.03c	I	-	2495928	2497780	2496113	2497426	3	2495928,2496738,2496918,	2496697,2496875,2497780,	3'end_modified_based_on_PAS_data
SPAC23H3.04	I	+	2499034	2500236	2499035	2500236	4	2499034,2499160,2499442,2499874,	2499159,2499353,2499824,2500236,
SPAC23H3.05c	I	-	2500552	2502066	2500613	2501809	1	2500552	2502066	3'end_modified_based_on_PAS_data
SPAC23H3.06	I	+	2502789	2505283	2502977	2505264	2	2502789,2504007,	2503957,2505283,	3'end_modified_based_on_PAS_data
SPAC23H3.07c	I	-	2504481	2505904	2505437	2505844	3	2504481,2505493,2505589,	2505452,2505540,2505904,	3'end_modified_based_on_PAS_data
SPAC23H3.08c	I	-	2506075	2507593	2506299	2507306	2	2506075,2506984,	2506939,2507593,	3'end_modified_based_on_PAS_data
SPAC23H3.09c	I	-	2507613	2509630	2507913	2509043	1	2507613	2509630	3'end_modified_based_on_PAS_data
SPAC23H3.10	I	+	2511047	2512849	2511251	2512762	1	2511047	2512849	3'end_modified_based_on_PAS_data
SPAC23H3.11c	I	-	2512627	2514941	2512960	2514849	1	2512627	2514941	3'end_modified_based_on_PAS_data
SPAC23H3.12c	I	-	2515174	2515985	2515193	2515873	1	2515174	2515985	3'end_modified_based_on_PAS_data
SPAC23H3.13c	I	-	2516076	2519235	2516846	2518315	2	2516076,2518194,	2517789,2519235,	3'end_modified_based_on_PAS_data
SPAC23H3.14	I	+	2521519	2523351	2521698	2523281	3	2521519,2521808,2522033,	2521750,2521917,2523351,	3'end_modified_based_on_PAS_data
SPAC23H3.15c	I	-	2523371	2524734	2523629	2524606	1	2523371	2524734
SPAC25H1.02	I	+	2525777	2527373	2525917	2527311	1	2525777	2527373	3'end_modified_based_on_PAS_data
SPAC25H1.03	I	+	2528029	2528834	2528038	2528644	2	2528029,2528153,	2528101,2528834,	3'end_modified_based_on_PAS_data
SPAC25H1.04	I	+	2529084	2529939	2529085	2529819	1	2529084	2529939	3'end_modified_based_on_PAS_data
SPAC25H1.05	I	+	2530095	2530867	2530138	2530791	1	2530095	2530867	3'end_modified_based_on_PAS_data
SPAC25H1.06	I	+	2531224	2532698	2531453	2532679	1	2531224	2532698	3'end_modified_based_on_PAS_data
SPAC25H1.10c	I	-	2531906	2533276	2532904	2533214	3	2531906,2532990,2533169,	2532928,2533127,2533276,	3'end_modified_based_on_PAS_data
SPAC25H1.07	I	+	2533708	2536559	2533821	2536478	1	2533708	2536559	3'end_modified_based_on_PAS_data
SPAC25H1.08c	I	-	2536590	2537929	2536701	2537900	1	2536590	2537929	3'end_modified_based_on_PAS_data
SPAC25H1.09	I	+	2538101	2540081	2538461	2540002	1	2538101	2540081
SPAC4A8.02c	I	-	2538109	2540785	2540247	2540725	2	2538109,2540692,	2540642,2540785,	3'end_modified_based_on_PAS_data
SPAC4A8.03c	I	-	2540810	2543232	2541287	2542438	1	2540810	2543232	3'end_modified_based_on_PAS_data
SPAC4A8.04	I	+	2544814	2546919	2545350	2546753	1	2544814	2546919	3'end_modified_based_on_PAS_data
SPAC4A8.05c	I	-	2547263	2553707	2547351	2553665	1	2547263	2553707	3'end_modified_based_on_PAS_data
SPAC4A8.06c	I	-	2553752	2555939	2554013	2555749	1	2553752	2555939	3'end_modified_based_on_PAS_data
SPAC4A8.07c	I	-	2556587	2558444	2556773	2558297	3	2556587,2557937,2558182,	2557848,2558123,2558444,	3'end_modified_based_on_PAS_data
SPAC4A8.08c	I	-	2558559	2561989	2558600	2561714	7	2558559,2558941,2559253,2561120,2561254,2561409,2561615,	2558893,2559214,2561080,2561210,2561371,2561562,2561989,	3'end_modified_based_on_PAS_data
SPAC4A8.09c	I	-	2562619	2564277	2563011	2563963	2	2562619,2563960,	2563889,2564277,	3'end_modified_based_on_PAS_data
SPAC4A8.10	I	+	2563654	2566809	2564279	2566800	3	2563654,2564156,2564470,	2564086,2564306,2566809,	3'end_modified_based_on_PAS_data
SPAC4A8.11c	I	-	2566866	2572625	2567040	2572568	1	2566866	2572625	3'end_modified_based_on_PAS_data
SPAC4A8.12c	I	-	2573156	2574641	2573420	2574473	2	2573156,2574350,	2574295,2574641,	3'end_modified_based_on_PAS_data
SPAC4A8.13c	I	-	2574283	2575956	2575106	2575924	1	2574283	2575956	3'end_modified_based_on_PAS_data
SPAC4A8.14	I	+	2576258	2577827	2576501	2577772	2	2576258,2577619,	2577577,2577827,	3'end_modified_based_on_PAS_data
SPAC4A8.15c	I	-	2578915	2579514	2578990	2579478	3	2578915,2579083,2579465,	2579027,2579416,2579514,	3'end_modified_based_on_PAS_data
SPAC4A8.16c	I	-	2580076	2583046	2580220	2582976	1	2580076	2583046	3'end_modified_based_on_PAS_data
SPAC823.02	I	+	2583803	2583973	2583804	2583973	2	2583803,2583940,	2583902,2583973,
SPAC823.17	I	+	2583862	2584161	2583863	2584047	2	2583862,2583940,	2583902,2584161,	3'end_modified_based_on_PAS_data
SPAC823.03	I	+	2585171	2587474	2585755	2587406	2	2585171,2585990,	2585943,2587474,	3'end_modified_based_on_PAS_data
SPAC823.04	I	+	2587695	2588637	2587729	2588620	4	2587695,2587951,2588030,2588181,	2587897,2588028,2588143,2588637,	3'end_modified_based_on_PAS_data
SPAC823.05c	I	-	2588728	2590139	2588863	2589820	2	2588728,2589327,	2589275,2590139,	3'end_modified_based_on_PAS_data
SPAC823.06	I	+	2590237	2590978	2590313	2590780	1	2590237	2590978	3'end_modified_based_on_PAS_data
SPAC823.07	I	+	2591412	2592458	2591413	2592408	1	2591412	2592458	3'end_modified_based_on_PAS_data
SPAC823.08c	I	-	2592484	2594218	2592647	2594044	1	2592484	2594218	3'end_modified_based_on_PAS_data
SPAC823.09c	I	-	2594545	2595978	2594633	2595819	4	2594545,2594791,2594965,2595733,	2594734,2594913,2595693,2595978,	3'end_modified_based_on_PAS_data
SPAC823.10c	I	-	2596076	2597495	2596251	2597209	2	2596076,2596804,	2596736,2597495,	3'end_modified_based_on_PAS_data
SPAC823.11	I	+	2598196	2599718	2598325	2599668	3	2598196,2598551,2599351,	2598495,2599299,2599718,	3'end_modified_based_on_PAS_data
SPAC823.12	I	+	2601068	2603965	2601242	2603962	1	2601068	2603965	3'end_modified_based_on_PAS_data
SPAC823.13c	I	-	2604000	2605296	2604259	2605212	1	2604000	2605296	3'end_modified_based_on_PAS_data
SPAC823.14	I	+	2605756	2607224	2606185	2607189	4	2605756,2606278,2606540,2606654,	2606227,2606317,2606613,2607224,	3'end_modified_based_on_PAS_data
SPAC823.15	I	+	2607669	2609153	2608103	2609032	2	2607669,2608088,	2607958,2609153,	3'end_modified_based_on_PAS_data
SPAC823.16c	I	-	2609273	2611001	2609469	2610704	5	2609273,2609521,2610347,2610528,2610660,	2609481,2610291,2610454,2610602,2611001,	3'end_modified_based_on_PAS_data
SPAC7D4.14c	I	+	2610965	2612833	2611100	2612755	1	2610965	2612833	3'end_modified_based_on_PAS_data
SPAC7D4.13c	I	+	2613106	2614318	2613296	2614306	2	2613106,2613382,	2613310,2614318,	3'end_modified_based_on_PAS_data
SPAC7D4.12c	I	+	2614748	2617512	2615042	2617321	1	2614748	2617512	3'end_modified_based_on_PAS_data
SPAC7D4.11c	I	+	2617855	2620350	2617975	2620284	1	2617855	2620350	3'end_modified_based_on_PAS_data
SPAC7D4.10	I	-	2620294	2622315	2620295	2622195	6	2620294,2620574,2621661,2621775,2621931,2622168,	2620319,2621519,2621725,2621878,2622120,2622315,
SPAC7D4.09c	I	+	2622359	2623595	2622666	2623490	2	2622359,2622471,	2622420,2623595,	3'end_modified_based_on_PAS_data
SPAC7D4.15c	I	-	2623054	2624038	2623940	2624038	1	2623054	2624038	3'end_modified_based_on_PAS_data
SPAC7D4.08	I	-	2624050	2625332	2625042	2625332	1	2624050	2625332
SPAC7D4.07c	I	+	2625315	2625832	2625457	2625768	1	2625315	2625832	3'end_modified_based_on_PAS_data
SPAC7D4.06c	I	+	2626415	2627813	2626583	2627803	1	2626415	2627813	3'end_modified_based_on_PAS_data
SPAC7D4.05	I	-	2629204	2630262	2629373	2630183	3	2629204,2629908,2630020,	2629819,2629985,2630262,	3'end_modified_based_on_PAS_data
SPAC7D4.04	I	-	2630260	2633728	2630589	2633369	1	2630260	2633728	3'end_modified_based_on_PAS_data
SPAC7D4.03c	I	+	2633756	2637086	2634211	2636871	1	2633756	2637086	3'end_modified_based_on_PAS_data
SPAC7D4.02c	I	+	2637652	2639315	2637726	2639299	4	2637652,2637978,2638303,2639120,	2637808,2638210,2639057,2639315,	3'end_modified_based_on_PAS_data
SPAC4F8.15	I	-	2639078	2642347	2639701	2641428	1	2639078	2642347	3'end_modified_based_on_PAS_data
SPAC4F8.14c	I	+	2643511	2645157	2643624	2645143	3	2643511,2643611,2643859,	2643572,2643683,2645157,	3'end_modified_based_on_PAS_data
SPAC4F8.13c	I	+	2645379	2650137	2645517	2649986	1	2645379	2650137	3'end_modified_based_on_PAS_data
SPAC4F8.12c	I	+	2650687	2657894	2650738	2657829	1	2650687	2657894	3'end_modified_based_on_PAS_data
SPAC4F8.11	I	-	2657026	2661104	2658044	2660584	1	2657026	2661104	3'end_modified_based_on_PAS_data
SPAC4F8.10c	I	+	2661645	2662340	2661801	2662325	1	2661645	2662340	3'end_modified_based_on_PAS_data
SPAC4F8.08	I	-	2663001	2665035	2664524	2664979	1	2663001	2665035	3'end_modified_based_on_PAS_data
SPAC4F8.07c	I	+	2664344	2667203	2665816	2667183	1	2664344	2667203	3'end_modified_based_on_PAS_data
SPAC4F8.06	I	-	2668067	2669009	2668334	2668822	1	2668067	2669009	3'end_modified_based_on_PAS_data
SPAC4F8.04	I	-	2669488	2671587	2670529	2671449	1	2669488	2671587	3'end_modified_based_on_PAS_data
SPAC4F8.05c	I	+	2669646	2670192	2669813	2670169	1	2669646	2670192	3'end_modified_based_on_PAS_data
SPAC4F8.03	I	-	2671907	2673213	2672171	2673105	2	2671907,2672977,	2672783,2673213,	3'end_modified_based_on_PAS_data
SPAC4F8.02c	I	+	2673636	2674928	2673980	2674819	1	2673636	2674928	3'end_modified_based_on_PAS_data
SPAC4F8.01	I	-	2674929	2676012	2675099	2675970	3	2674929,2675555,2675688,	2675398,2675606,2676012,	3'end_modified_based_on_PAS_data
SPAC644.04	I	+	2676679	2678234	2677140	2678105	2	2676679,2677427,	2677373,2678234,	3'end_modified_based_on_PAS_data
SPAC644.05c	I	-	2678492	2679209	2678627	2679049	1	2678492	2679209	3'end_modified_based_on_PAS_data
SPAC644.06c	I	-	2679454	2682516	2679765	2681546	1	2679454	2682516	3'end_modified_based_on_PAS_data
SPAC644.07	I	+	2686070	2687802	2686406	2687755	1	2686070	2687802	3'end_modified_based_on_PAS_data
SPAC644.08	I	+	2687960	2689067	2688195	2688898	2	2687960,2688316,	2688263,2689067,	3'end_modified_based_on_PAS_data
SPAC644.09	I	+	2689589	2691034	2689703	2690992	4	2689589,2690152,2690407,2690803,	2689771,2690272,2690743,2691034,	3'end_modified_based_on_PAS_data
SPAC644.10	I	+	2691325	2692059	2691464	2691874	2	2691325,2691858,	2691798,2692059,	3'end_modified_based_on_PAS_data
SPAC644.11c	I	-	2691962	2693767	2692031	2693529	4	2691962,2692233,2693185,2693435,	2692174,2693106,2693352,2693767,	3'end_modified_based_on_PAS_data
SPAC644.12	I	+	2694716	2697357	2694758	2697334	6	2694716,2694816,2694902,2694981,2695170,2695683,	2694776,2694836,2694917,2695101,2695619,2697357,	3'end_modified_based_on_PAS_data
SPAC644.13c	I	-	2695621	2698172	2697418	2698095	1	2695621	2698172	3'end_modified_based_on_PAS_data
SPAC644.14c	I	-	2697612	2700283	2699007	2700104	1	2697612	2700283	3'end_modified_based_on_PAS_data
SPAC644.15	I	+	2700390	2700979	2700453	2700918	2	2700390,2700657,	2700521,2700979,	3'end_modified_based_on_PAS_data
SPAC644.16	I	+	2701587	2702961	2701629	2702937	2	2701587,2701693,	2701653,2702961,	3'end_modified_based_on_PAS_data
SPAC644.17c	I	-	2702788	2703846	2702997	2703776	1	2702788	2703846	3'end_modified_based_on_PAS_data
SPAC644.18c	I	-	2704214	2705633	2704905	2705603	4	2704214,2705075,2705408,2705552,	2705024,2705361,2705503,2705633,	3'end_modified_based_on_PAS_data
SPAPB2B4.01c	I	-	2705699	2707435	2706276	2707193	4	2705699,2706603,2706727,2706982,	2706552,2706671,2706918,2707435,	3'end_modified_based_on_PAS_data
SPAPB2B4.02	I	+	2708049	2709035	2708097	2708869	2	2708049,2708778,	2708446,2709035,	3'end_modified_based_on_PAS_data
SPAPB2B4.03	I	+	2709730	2712467	2711080	2712315	1	2709730	2712467	3'end_modified_based_on_PAS_data
SPAPB2B4.04c	I	-	2712742	2718444	2713053	2716931	1	2712742	2718444	3'end_modified_based_on_PAS_data
SPAPB2B4.05	I	+	2720606	2722590	2720954	2722578	7	2720606,2721201,2721404,2721551,2721747,2722059,2722374,	2721100,2721355,2721499,2721643,2722008,2722291,2722590,	3'end_modified_based_on_PAS_data
SPAPB2B4.06	I	+	2722667	2723863	2722735	2723660	4	2722667,2723272,2723348,2723607,	2723210,2723300,2723559,2723863,	3'end_modified_based_on_PAS_data
SPAPB2B4.07	I	+	2724337	2725196	2724376	2725095	1	2724337	2725196	3'end_modified_based_on_PAS_data
SPAC6F6.01	I	+	2725989	2732444	2726719	2732283	1	2725989	2732444
SPAC6F6.02c	I	-	2732428	2733967	2732524	2733570	1	2732428	2733967	3'end_modified_based_on_PAS_data
SPAC6F6.03c	I	-	2733615	2736306	2734109	2736126	2	2733615,2735331,	2734927,2736306,	3'end_modified_based_on_PAS_data
SPAC6F6.04c	I	-	2736627	2739280	2736676	2738145	1	2736627	2739280	3'end_modified_based_on_PAS_data
SPAC6F6.06c	I	-	2740148	2745312	2741551	2745018	1	2740148	2745312	3'end_modified_based_on_PAS_data
SPAC6F6.05	I	+	2740495	2741064	2740539	2740960	2	2740495,2740893,	2740840,2741064,	3'end_modified_based_on_PAS_data
SPAC6F6.07c	I	-	2745581	2746733	2745955	2746640	4	2745581,2746192,2746302,2746438,	2746128,2746239,2746335,2746733,	3'end_modified_based_on_PAS_data
SPAC6F6.08c	I	-	2746705	2748180	2746772	2748009	4	2746705,2747118,2747340,2747508,	2746931,2747266,2747431,2748180,	3'end_modified_based_on_PAS_data
SPAC6F6.09	I	+	2748832	2749765	2749068	2749547	2	2748832,2749163,	2749100,2749765,
SPAC6F6.10c	I	-	2749707	2751060	2749978	2750971	2	2749707,2750909,	2750869,2751060,	3'end_modified_based_on_PAS_data
SPAC6F6.11c	I	-	2751384	2752933	2751672	2752806	5	2751384,2752211,2752386,2752622,2752773,	2752152,2752329,2752575,2752731,2752933,	3'end_modified_based_on_PAS_data
SPAC6F6.12	I	+	2754501	2756211	2754768	2756129	3	2754501,2754967,2755191,	2754899,2755103,2756211,	3'end_modified_based_on_PAS_data
SPAC6F6.13c	I	-	2756311	2758924	2756498	2758834	1	2756311	2758924	3'end_modified_based_on_PAS_data
SPAC6F6.19	I	-	2759040	2759709	2759155	2759709	2	2759040,2759478,	2759292,2759709,	3'end_modified_based_on_PAS_data
SPAC6F6.15	I	+	2761906	2763442	2762302	2763390	9	2761906,2762184,2762453,2762561,2762661,2762786,2762874,2763000,2763180,	2762096,2762382,2762493,2762585,2762722,2762833,2762921,2763126,2763442,	3'end_modified_based_on_PAS_data
SPAC6F6.16c	I	-	2762360	2765950	2763686	2765433	7	2762360,2764610,2764790,2764871,2765165,2765319,2765803,	2764572,2764752,2764825,2765122,2765263,2765706,2765950,	3'end_modified_based_on_PAS_data
SPAC6F6.17	I	+	2766282	2770625	2766370	2770572	1	2766282	2770625	3'end_modified_based_on_PAS_data
SPAC1805.01c	I	-	2770620	2773500	2770704	2773213	4	2770620,2770935,2773107,2773203,	2770895,2773012,2773156,2773500,	3'end_modified_based_on_PAS_data
SPAC1805.02c	I	-	2773742	2774994	2774092	2774928	2	2773742,2774817,	2774745,2774994,	3'end_modified_based_on_PAS_data
SPAC1805.03c	I	-	2775042	2777120	2775340	2776576	3	2775042,2776134,2776250,	2776083,2776171,2777120,	3'end_modified_based_on_PAS_data
SPAC1805.04	I	+	2775127	2781053	2777371	2780923	2	2775127,2777618,	2777554,2781053,	3'end_modified_based_on_PAS_data
SPAC1805.05	I	+	2781153	2783283	2781416	2782934	4	2781153,2781616,2781746,2781968,	2781550,2781686,2781895,2783283,	3'end_modified_based_on_PAS_data
SPAC1805.06c	I	-	2783558	2785086	2783941	2784930	1	2783558	2785086	3'end_modified_based_on_PAS_data
SPAC1805.07c	I	-	2784715	2786344	2785536	2786148	2	2784715,2786012,	2785684,2786344,	3'end_modified_based_on_PAS_data
SPAC1805.08	I	+	2788021	2788656	2788070	2788514	3	2788021,2788127,2788298,	2788078,2788238,2788656,	3'end_modified_based_on_PAS_data
SPAC1805.18	I	+	2789089	2789406	2789090	2789377	1	2789089	2789406	3'end_modified_based_on_PAS_data
SPAC1805.09c	I	-	2790111	2791285	2790199	2791221	1	2790111	2791285
SPAC1805.10	I	+	2791136	2792857	2791243	2792826	1	2791136	2792857	3'end_modified_based_on_PAS_data
SPAC1805.11c	I	-	2792726	2793544	2793017	2793476	2	2792726,2793352,	2793252,2793544,	3'end_modified_based_on_PAS_data
SPAC1805.12c	I	-	2793629	2794801	2794338	2794724	1	2793629	2794801	3'end_modified_based_on_PAS_data
SPAC1805.13	I	+	2794902	2795635	2794938	2795586	2	2794902,2795289,	2795045,2795635,	3'end_modified_based_on_PAS_data
SPAC1805.14	I	+	2795956	2797942	2796469	2797827	1	2795956	2797942	3'end_modified_based_on_PAS_data
SPAC1805.15c	I	-	2797955	2800406	2798023	2800231	4	2797955,2798163,2799861,2800052,	2798122,2799766,2799995,2800406,	3'end_modified_based_on_PAS_data
SPAC1805.16c	I	-	2800589	2802126	2800953	2801900	1	2800589	2802126	3'end_modified_based_on_PAS_data
SPAC1805.17	I	+	2803885	2807810	2804508	2807744	2	2803885,2804387,	2804121,2807810,	3'end_modified_based_on_PAS_data
SPAC1B2.02c	I	-	2808443	2810033	2808542	2809807	1	2808443	2810033	3'end_modified_based_on_PAS_data
SPAC1B2.03c	I	-	2810238	2812517	2811438	2812485	2	2810238,2812411,	2812368,2812517,	3'end_modified_based_on_PAS_data
SPAC1B2.06	I	+	2812661	2813218	2812783	2813037	1	2812661	2813218	3'end_modified_based_on_PAS_data
SPAC1B2.04	I	+	2814096	2815414	2814368	2815201	2	2814096,2814927,	2814516,2815414,	3'end_modified_based_on_PAS_data
SPAC1B2.05	I	+	2815645	2818240	2815942	2818185	3	2815645,2817664,2818077,	2817623,2818037,2818240,	3'end_modified_based_on_PAS_data
SPAC3F10.02c	I	-	2818015	2821120	2818256	2820781	1	2818015	2821120	3'end_modified_based_on_PAS_data
SPAC3F10.03	I	+	2821300	2823457	2821486	2823444	1	2821300	2823457	3'end_modified_based_on_PAS_data
SPAC3F10.04	I	+	2823666	2825480	2823967	2825463	2	2823666,2826931,	2826872,2825480,	3'end_modified_based_on_PAS_data
SPAC3F10.05c	I	-	2825243	2827013	2825838	2826818	1	2825243	2827013	3'end_modified_based_on_PAS_data
SPAC3F10.06c	I	-	2827046	2828687	2827047	2828687	2	2827046,2828628,	2828349,2828687,
SPAC3F10.07c	I	-	2828665	2829184	2828666	2829184	1	2828665	2829184
SPAC3F10.19	I	+	2830299	2831368	2830517	2831209	3	2830299,2830798,2830991,	2830599,2830806,2831368,	3'end_modified_based_on_PAS_data
SPAC3F10.08c	I	-	2831501	2832797	2831810	2832589	1	2831501	2832797	3'end_modified_based_on_PAS_data
SPAC3F10.09	I	+	2832708	2834065	2832796	2833974	4	2832708,2833098,2833425,2833595,	2833036,2833169,2833529,2834065,	3'end_modified_based_on_PAS_data
SPAC3F10.10c	I	-	2833160	2836168	2833891	2834988	2	2833160,2836117,	2836067,2836168,	3'end_modified_based_on_PAS_data
SPAC3F10.11c	I	-	2836246	2841820	2837268	2841704	1	2836246	2841820	3'end_modified_based_on_PAS_data
SPAC3F10.12c	I	-	2842111	2843650	2842317	2842922	1	2842111	2843650	3'end_modified_based_on_PAS_data
SPAC3F10.13	I	+	2845943	2848480	2846535	2848373	1	2845943	2848480	3'end_modified_based_on_PAS_data
SPAC3F10.15c	I	-	2846251	2849267	2848929	2849201	1	2846251	2849267	3'end_modified_based_on_PAS_data
SPAC3F10.16c	I	-	2849610	2851799	2849710	2851669	2	2849610,2851666,	2851557,2851799,	3'end_modified_based_on_PAS_data
SPAC3F10.17	I	+	2851904	2853372	2852036	2853332	2	2851904,2852174,	2852038,2853372,	3'end_modified_based_on_PAS_data
SPAC3F10.18c	I	-	2853361	2853947	2853790	2853919	2	2853361,2853848,	2853796,2853947,	3'end_modified_based_on_PAS_data
SPAC8F11.02c	I	-	2855005	2855688	2855322	2855662	4	2855005,2855168,2855515,2855619,	2855090,2855456,2855577,2855688,	3'end_modified_based_on_PAS_data
SPAC8F11.03	I	+	2855629	2859068	2855931	2858980	2	2855629,2857462,	2857427,2859068,	3'end_modified_based_on_PAS_data
SPAC8F11.04	I	+	2859387	2860776	2859456	2860704	3	2859387,2859618,2860919,	2859491,2860878,2860776,	3'end_modified_based_on_PAS_data
SPAC8F11.05c	I	-	2860781	2861815	2860952	2861740	2	2860781,2861417,	2861354,2861815,	3'end_modified_based_on_PAS_data
SPAC8F11.06	I	+	2862579	2863739	2862674	2863567	1	2862579	2863739	3'end_modified_based_on_PAS_data
SPAC8F11.07c	I	-	2863812	2865845	2863965	2865787	7	2863812,2864307,2864487,2865209,2865473,2865555,2865695,	2864266,2864442,2865151,2865409,2865501,2865640,2865845,	3'end_modified_based_on_PAS_data
SPAC8F11.08c	I	-	2865946	2867810	2866179	2867362	3	2865946,2866288,2867762,	2866235,2867391,2867810,	3'end_modified_based_on_PAS_data
SPAC8F11.09c	I	-	2867392	2869544	2868517	2869377	2	2867392,2869264,	2869171,2869544,	3'end_modified_based_on_PAS_data
SPAC8F11.10c	I	-	2869620	2871785	2870120	2871325	2	2869620,2871574,	2871492,2871785,	3'end_modified_based_on_PAS_data
SPACUNK4.17	I	-	2872036	2874687	2873032	2874252	1	2872036	2874687	3'end_modified_based_on_PAS_data
SPACUNK4.19	I	+	2874955	2876364	2875888	2876217	1	2874955	2876364	3'end_modified_based_on_PAS_data
SPACUNK4.16c	I	+	2877421	2880380	2877519	2880353	1	2877421	2880380	3'end_modified_based_on_PAS_data
SPACUNK4.15	I	-	2880625	2882258	2881105	2881731	2	2880625,2881992,	2881943,2882258,	3'end_modified_based_on_PAS_data
SPACUNK4.14	I	-	2883029	2885542	2883184	2885220	4	2883029,2883541,2884839,2884986,	2883489,2884783,2884932,2885542,	3'end_modified_based_on_PAS_data
SPACUNK4.13c	I	+	2885221	2886756	2885342	2886721	3	2885221,2885591,2885723,	2885526,2885632,2886756,	3'end_modified_based_on_PAS_data
SPACUNK4.12c	I	+	2886959	2889988	2887039	2889948	1	2886959	2889988	3'end_modified_based_on_PAS_data
SPACUNK4.11c	I	+	2890094	2890884	2890158	2890779	2	2890094,2890239,	2890184,2890884,	3'end_modified_based_on_PAS_data
SPACUNK4.10	I	-	2891035	2892803	2891216	2892527	3	2891035,2891309,2892431,	2891258,2892175,2892803,	3'end_modified_based_on_PAS_data
SPACUNK4.20	I	+	2892445	2893920	2892551	2892775	1	2892445	2893920
SPACUNK4.09	I	-	2893888	2894991	2893972	2894991	1	2893888	2894991	3'end_modified_based_on_PAS_data
SPACUNK4.08	I	-	2895098	2898012	2895219	2897600	1	2895098	2898012	3'end_modified_based_on_PAS_data
SPACUNK4.07c	I	+	2897979	2901850	2898059	2901694	1	2897979	2901850	3'end_modified_based_on_PAS_data
SPACUNK4.06c	I	+	2902103	2902900	2902288	2902873	2	2902103,2902828,	2902761,2902900,	3'end_modified_based_on_PAS_data
SPAPYUK71.03c	I	-	2902767	2907275	2903369	2907046	1	2902767	2907275	3'end_modified_based_on_PAS_data
SPAC513.01c	I	-	2907549	2910274	2907701	2910229	1	2907549	2910274	3'end_modified_based_on_PAS_data
SPAC513.02	I	+	2911288	2912397	2911719	2912369	1	2911288	2912397	3'end_modified_based_on_PAS_data
SPAC513.03	I	-	2912771	2913270	2913008	2913184	2	2912771,2913062,	2913020,2913270,	3'end_modified_based_on_PAS_data
SPAC513.04	I	+	2913402	2913705	2913403	2913705	1	2913402	2913705
SPAC513.05	I	+	2914479	2918162	2914901	2918134	1	2914479	2918162	3'end_modified_based_on_PAS_data
SPAC513.06c	I	-	2914879	2920279	2918362	2919468	1	2914879	2920279	3'end_modified_based_on_PAS_data
SPAC513.07	I	+	2921062	2922604	2921568	2922578	1	2921062	2922604	3'end_modified_based_on_PAS_data
SPAC2E1P3.01	I	+	2922760	2924598	2923322	2924368	1	2922760	2924598	3'end_modified_based_on_PAS_data
SPAC2E1P3.02c	I	-	2924800	2927075	2924893	2926446	1	2924800	2927075	3'end_modified_based_on_PAS_data
SPAC2E1P3.03c	I	-	2927203	2931205	2927204	2931205	1	2927203	2931205
SPAC2E1P3.04	I	+	2931762	2934965	2932797	2934935	1	2931762	2934965	3'end_modified_based_on_PAS_data
SPAC2E1P3.05c	I	-	2935085	2937079	2935510	2936103	1	2935085	2937079	3'end_modified_based_on_PAS_data
SPAPB2C8.01	I	+	2942325	2946118	2942389	2946051	1	2942325	2946118	3'end_modified_based_on_PAS_data
SPAPB24D3.01	I	+	2947049	2949820	2947944	2949728	1	2947049	2949820	3'end_modified_based_on_PAS_data
SPAPB24D3.02c	I	-	2950008	2952250	2950090	2951721	1	2950008	2952250	3'end_modified_based_on_PAS_data
SPAPB24D3.03	I	+	2952225	2953738	2952416	2953642	1	2952225	2953738	3'end_modified_based_on_PAS_data
SPAPB24D3.04c	I	-	2953711	2954932	2954138	2954824	1	2953711	2954932	3'end_modified_based_on_PAS_data
SPAPB24D3.06c	I	-	2955700	2957733	2956064	2957014	1	2955700	2957733	3'end_modified_based_on_PAS_data
SPAPB24D3.07c	I	-	2957816	2959192	2958024	2958926	1	2957816	2959192	3'end_modified_based_on_PAS_data
SPAPB24D3.08c	I	-	2961105	2962670	2961199	2962248	1	2961105	2962670	3'end_modified_based_on_PAS_data
SPAPB24D3.09c	I	-	2962954	2967478	2963162	2967352	1	2962954	2967478	3'end_modified_based_on_PAS_data
SPAPB24D3.10c	I	-	2967916	2972064	2968079	2970988	1	2967916	2972064	3'end_modified_based_on_PAS_data
SPAPB1A11.05	I	+	2975607	2976124	2975643	2975771	1	2975607	2976124	3'end_modified_based_on_PAS_data
SPAPB1A11.01	I	+	2977810	2979495	2977811	2979298	1	2977810	2979495
SPAPB1A11.02	I	+	2980427	2981839	2980473	2981589	2	2980427,2980629,	2980532,2981839,
SPAPB1A11.03	I	+	2984438	2986118	2984786	2986009	1	2984438	2986118
SPAPB1A11.04c	I	-	2984614	2988911	2986336	2988429	1	2984614	2988911	3'end_modified_based_on_PAS_data
SPAC31G5.01	I	+	2989279	2990492	2989396	2990460	2	2989279,2989564,	2989507,2990492,	3'end_modified_based_on_PAS_data
SPAC31G5.02	I	+	2990803	2992172	2990973	2991946	3	2990803,2991156,2991497,	2991107,2991271,2992172,	3'end_modified_based_on_PAS_data
SPAC31G5.03	I	+	2992621	2993145	2992657	2993115	1	2992621	2993145	3'end_modified_based_on_PAS_data
SPAC31G5.04	I	+	2993422	2994724	2993498	2994586	1	2993422	2994724	3'end_modified_based_on_PAS_data
SPAC31G5.05c	I	-	2994816	2995933	2995039	2995770	2	2994816,2995733,	2995688,2995933,	3'end_modified_based_on_PAS_data
SPAC31G5.06	I	+	2996303	2997058	2996304	2997058	2	2996303,2996453,	2996403,2997058,
SPAC31G5.07	I	+	2997452	2998558	2997453	2998157	1	2997452	2998558	3'end_modified_based_on_PAS_data
SPAC31G5.09c	I	-	2998654	3001687	2999850	3000968	1	2998654	3001687	3'end_modified_based_on_PAS_data
SPAC31G5.08	I	+	2998748	3000140	2999088	2999843	1	2998748	3000140	3'end_modified_based_on_PAS_data
SPAC31G5.10	I	+	3002056	3003766	3002057	3003766	1	3002056	3003766
SPAC31G5.11	I	+	3006137	3006970	3006138	3006845	1	3006137	3006970	3'end_modified_based_on_PAS_data
SPAC31G5.12c	I	-	3007109	3009444	3008184	3009317	3	3007109,3009159,3009311,	3008795,3009258,3009444,	3'end_modified_based_on_PAS_data
SPAC31G5.21	I	+	3009987	3010592	3010087	3010443	1	3009987	3010592	3'end_modified_based_on_PAS_data
SPAC31G5.13	I	+	3010631	3012033	3010979	3011905	1	3010631	3012033	3'end_modified_based_on_PAS_data
SPAC31G5.14	I	+	3012250	3013772	3012593	3013756	1	3012250	3013772	3'end_modified_based_on_PAS_data
SPAC31G5.15	I	+	3014258	3017747	3014466	3017698	8	3014258,3014594,3014719,3015006,3015514,3016600,3016825,3017010,	3014555,3014663,3014947,3015472,3016560,3016775,3016967,3017747,	3'end_modified_based_on_PAS_data
SPAC31G5.16c	I	-	3015764	3018849	3017927	3018762	2	3015764,3018198,	3018073,3018849,	3'end_modified_based_on_PAS_data
SPAC31G5.17c	I	-	3019255	3020379	3019652	3020305	2	3019255,3020229,	3020010,3020379,	3'end_modified_based_on_PAS_data
SPAC31G5.18c	I	-	3020641	3021791	3020942	3021733	1	3020641	3021791	3'end_modified_based_on_PAS_data
SPAC31G5.19	I	+	3023050	3028013	3024418	3027990	2	3023050,3023231,	3023169,3028013,	3'end_modified_based_on_PAS_data
SPAC1786.01c	I	-	3027946	3030516	3028233	3030323	4	3027946,3028569,3029971,3030271,	3028520,3029905,3030188,3030516,	3'end_modified_based_on_PAS_data
SPAC1786.04	I	-	3033107	3033916	3033581	3033916	1	3033107	3033916	3'end_modified_based_on_PAS_data
SPAC1786.02	I	+	3033827	3037098	3034882	3036816	1	3033827	3037098	3'end_modified_based_on_PAS_data
SPAC1786.03	I	+	3037688	3039662	3037718	3039565	2	3037688,3037919,	3037877,3039662,	3'end_modified_based_on_PAS_data
SPAC24C9.02c	I	-	3039402	3040577	3039710	3040452	2	3039402,3040087,	3039995,3040577,	3'end_modified_based_on_PAS_data
SPAC24C9.03	I	+	3041073	3042613	3041282	3042463	1	3041073	3042613	3'end_modified_based_on_PAS_data
SPAC24C9.16c	I	-	3042682	3043380	3042800	3043307	4	3042682,3042871,3043095,3043224,	3042817,3042909,3043157,3043380,	3'end_modified_based_on_PAS_data
SPAC24C9.04	I	+	3043894	3044867	3044351	3044716	1	3043894	3044867	3'end_modified_based_on_PAS_data
SPAC24C9.05c	I	-	3044351	3047390	3045121	3047313	1	3044351	3047390	3'end_modified_based_on_PAS_data
SPAC24C9.06c	I	-	3048030	3051537	3048409	3051407	2	3048030,3051374,	3050745,3051537,	3'end_modified_based_on_PAS_data
SPAC24C9.07c	I	-	3053191	3059282	3053598	3059282	1	3053191	3059282	3'end_modified_based_on_PAS_data
SPAC24C9.08	I	+	3061209	3063444	3061611	3063401	2	3061209,3061374,	3061315,3063444,	3'end_modified_based_on_PAS_data
SPAC24C9.09	I	+	3063680	3065298	3063767	3065191	1	3063680	3065298	3'end_modified_based_on_PAS_data
SPAC24C9.10c	I	-	3065301	3066303	3065418	3066209	1	3065301	3066303	3'end_modified_based_on_PAS_data
SPAC24C9.11	I	+	3066461	3069160	3066588	3069054	4	3066461,3066706,3068413,3068781,	3066657,3068370,3068734,3069160,	3'end_modified_based_on_PAS_data
SPAC24C9.12c	I	-	3069171	3071192	3069614	3071017	1	3069171	3071192	3'end_modified_based_on_PAS_data
SPAC24C9.13c	I	-	3071297	3072124	3071685	3072004	2	3071297,3071803,	3071750,3072124,	3'end_modified_based_on_PAS_data
SPAC24C9.14	I	+	3072846	3074492	3073178	3074167	1	3072846	3074492	3'end_modified_based_on_PAS_data
SPAC24C9.15c	I	-	3074185	3075988	3074467	3075988	3	3074185,3074771,3075428,	3074719,3075353,3075988,	3'end_modified_based_on_PAS_data
SPAC16A10.01	I	+	3077158	3080322	3077676	3080168	1	3077158	3080322	3'end_modified_based_on_PAS_data
SPAC16A10.03c	I	-	3080522	3084667	3081568	3084244	4	3080522,3083901,3084124,3084229,	3083850,3084081,3084190,3084667,	3'end_modified_based_on_PAS_data
SPAC16A10.02	I	+	3080861	3081565	3081012	3081472	2	3080861,3081154,	3081104,3081565,	3'end_modified_based_on_PAS_data
SPAC16A10.04	I	+	3086937	3089466	3087038	3088044	6	3086937,3087126,3087229,3087383,3087703,3087894,	3087071,3087168,3087276,3087587,3087838,3089466,	3'end_modified_based_on_PAS_data
SPAC16A10.05c	I	-	3088841	3089517	3089053	3089325	1	3088841	3089517	3'end_modified_based_on_PAS_data
SPAC16A10.06c	I	-	3089517	3090898	3089583	3090697	3	3089517,3090162,3090532,	3090047,3090285,3090898,	3'end_modified_based_on_PAS_data
SPAC16A10.07c	I	-	3091003	3093570	3091237	3093228	1	3091003	3093570	3'end_modified_based_on_PAS_data
SPAC16A10.08c	I	-	3093593	3094885	3093973	3094885	2	3093593,3094228,	3094173,3094885,	3'end_modified_based_on_PAS_data
SPAC589.02c	I	-	3094838	3098883	3095075	3098883	3	3094838,3098625,3098877,	3098590,3098781,3098883,	3'end_modified_based_on_PAS_data
SPAC589.03c	I	-	3098667	3100030	3099261	3099830	2	3098667,3099482,	3099419,3100030,	3'end_modified_based_on_PAS_data
SPAC589.04	I	+	3100013	3101129	3100107	3101001	2	3100013,3100746,	3100667,3101129,	3'end_modified_based_on_PAS_data
SPAC589.05c	I	-	3101208	3102688	3101297	3102516	3	3101208,3102282,3102477,	3102149,3102431,3102688,	3'end_modified_based_on_PAS_data
SPAC589.06c	I	-	3102647	3103904	3102969	3103719	2	3102647,3103707,	3103565,3103904,	3'end_modified_based_on_PAS_data
SPAC589.07c	I	-	3103994	3105908	3104343	3105908	6	3103994,3104432,3105218,3105440,3105612,3105870,	3104364,3105153,3105378,3105547,3105686,3105908,	3'end_modified_based_on_PAS_data
SPAC589.09	I	+	3105881	3108293	3106840	3108006	1	3105881	3108293	3'end_modified_based_on_PAS_data
SPAC589.08c	I	-	3106194	3106934	3106374	3106841	1	3106194	3106934	3'end_modified_based_on_PAS_data
SPAC589.10c	I	-	3108313	3108931	3108428	3108880	1	3108313	3108931	3'end_modified_based_on_PAS_data
SPAC589.11	I	+	3109173	3110328	3109174	3110015	2	3109173,3109605,	3109312,3110328,	3'end_modified_based_on_PAS_data
SPAC589.12	I	+	3110200	3113386	3110201	3113300	2	3110200,3110507,	3110323,3113386,	3'end_modified_based_on_PAS_data
SPAC688.02c	I	-	3113506	3114574	3113565	3114412	3	3113506,3114128,3114362,	3113999,3114276,3114574,	3'end_modified_based_on_PAS_data
SPAC688.03c	I	-	3114486	3115380	3114616	3115326	2	3114486,3115102,	3114973,3115380,	3'end_modified_based_on_PAS_data
SPAC688.04c	I	-	3115477	3116928	3116067	3116795	1	3115477	3116928	3'end_modified_based_on_PAS_data
SPAC688.06c	I	-	3116419	3119162	3117657	3119000	2	3116419,3118946,	3118862,3119162,	3'end_modified_based_on_PAS_data
SPAC688.07c	I	-	3118844	3122605	3119379	3122495	1	3118844	3122605	3'end_modified_based_on_PAS_data
SPAC688.08	I	+	3123162	3127007	3123163	3126653	3	3123162,3125098,3126355,	3125057,3126310,3127007,	3'end_modified_based_on_PAS_data
SPAC688.09	I	+	3127537	3128924	3127647	3128780	2	3127537,3127861,	3127813,3128924,	3'end_modified_based_on_PAS_data
SPAC688.10	I	+	3129706	3134388	3129878	3134320	1	3129706	3134388	3'end_modified_based_on_PAS_data
SPAC688.11	I	+	3134961	3138456	3135125	3138433	1	3134961	3138456	3'end_modified_based_on_PAS_data
SPAC688.12c	I	-	3138551	3139779	3138722	3139225	1	3138551	3139779	3'end_modified_based_on_PAS_data
SPAC688.13	I	+	3139394	3141117	3139724	3140731	1	3139394	3141117
SPAC688.14	I	+	3141222	3143120	3141463	3143034	4	3141222,3141651,3142395,3142718,	3141603,3142329,3142667,3143120,	3'end_modified_based_on_PAS_data
SPAC688.16	I	+	3143863	3144408	3143922	3144329	2	3143863,3144124,	3144046,3144408,	3'end_modified_based_on_PAS_data
SPAC3G9.16c	I	+	3145213	3145728	3145214	3145728	2	3145213,3145297,	3145250,3145728,
SPAC3G9.15c	I	+	3145866	3146635	3145867	3146559	1	3145866	3146635	3'end_modified_based_on_PAS_data
SPAC3G9.14	I	-	3146832	3150486	3147207	3149507	1	3146832	3150486	3'end_modified_based_on_PAS_data
SPAC3G9.13c	I	+	3150081	3152825	3151326	3152782	5	3150081,3151788,3151951,3152133,3152327,	3151625,3151869,3152079,3152255,3152825,	3'end_modified_based_on_PAS_data
SPAC3G9.12	I	-	3152049	3157492	3152779	3157288	3	3152049,3157129,3157239,	3157050,3157197,3157492,	3'end_modified_based_on_PAS_data
SPAC3G9.11c	I	+	3159752	3162064	3160230	3161942	1	3159752	3162064	3'end_modified_based_on_PAS_data
SPAC3G9.17	I	-	3162015	3162854	3162319	3162854	3	3162015,3162522,3162669,	3162443,3162611,3162854,	3'end_modified_based_on_PAS_data
SPAC3G9.10c	I	+	3163135	3164194	3163221	3164108	3	3163135,3163271,3163422,	3163223,3163311,3164194,	3'end_modified_based_on_PAS_data
SPAC3G9.09c	I	+	3166393	3167585	3166456	3167544	3	3166393,3166587,3166864,	3166525,3166758,3167585,	3'end_modified_based_on_PAS_data
SPAC3G9.08	I	-	3167902	3169409	3168191	3169042	1	3167902	3169409	3'end_modified_based_on_PAS_data
SPAC3G9.07c	I	+	3169677	3171443	3170110	3171414	1	3169677	3171443	3'end_modified_based_on_PAS_data
SPAC3G9.06	I	-	3171521	3173424	3171584	3173345	3	3171521,3172767,3173051,	3172699,3172857,3173424,	3'end_modified_based_on_PAS_data
SPAC3G9.05	I	-	3173451	3176405	3173946	3176059	3	3173451,3175777,3175992,	3175729,3175906,3176405,	3'end_modified_based_on_PAS_data
SPAC3G9.04	I	-	3176429	3177452	3176488	3177130	2	3176429,3177047,	3176998,3177452,	3'end_modified_based_on_PAS_data
SPAC3G9.03	I	-	3178381	3180033	3179462	3179992	2	3178381,3179820,	3179709,3180033,	3'end_modified_based_on_PAS_data
SPAC3G9.02	I	-	3180243	3181164	3180426	3181136	1	3180243	3181164	3'end_modified_based_on_PAS_data
SPAC3G9.01	I	-	3181462	3183290	3181639	3183027	1	3181462	3183290	3'end_modified_based_on_PAS_data
SPAC1486.01	I	+	3185313	3186452	3185470	3186249	2	3185313,3185700,	3185577,3186452,	3'end_modified_based_on_PAS_data
SPAC1486.02c	I	-	3186321	3188100	3186754	3188067	3	3186321,3187810,3188048,	3187722,3187941,3188100,	3'end_modified_based_on_PAS_data
SPAC1486.03c	I	-	3188292	3190898	3188398	3190791	1	3188292	3190898	3'end_modified_based_on_PAS_data
SPAC1486.04c	I	-	3191398	3196943	3191532	3196715	1	3191398	3196943	3'end_modified_based_on_PAS_data
SPAC1486.05	I	+	3196997	3202450	3197028	3202450	2	3196997,3197527,	3197525,3202450,	3'end_modified_based_on_PAS_data
SPAC1486.11	I	+	3202779	3203641	3202780	3203137	2	3202779,3202876,	3202833,3203641,	3'end_modified_based_on_PAS_data
SPAC1486.06	I	+	3203862	3205651	3204361	3205593	2	3203862,3204067,	3203923,3205651,	3'end_modified_based_on_PAS_data
SPAC1486.07c	I	-	3205962	3206626	3206100	3206534	1	3205962	3206626	3'end_modified_based_on_PAS_data
SPAC1486.08	I	+	3207481	3208149	3207520	3207980	2	3207481,3207869,	3207750,3208149,	3'end_modified_based_on_PAS_data
SPAC1486.09	I	+	3209850	3211473	3209901	3211282	2	3209850,3210317,	3210102,3211473,	3'end_modified_based_on_PAS_data
SPAC1486.10	I	+	3211822	3214382	3211979	3214306	1	3211822	3214382	3'end_modified_based_on_PAS_data
SPAC6G10.02c	I	-	3214525	3218471	3214690	3218067	1	3214525	3218471	3'end_modified_based_on_PAS_data
SPAC6G10.03c	I	-	3218510	3220729	3218952	3220238	1	3218510	3220729	3'end_modified_based_on_PAS_data
SPAC6G10.04c	I	-	3220849	3222193	3221056	3222141	4	3220849,3221794,3221948,3222122,	3221620,3221898,3222079,3222193,	3'end_modified_based_on_PAS_data
SPAC6G10.05c	I	-	3222287	3226283	3222505	3226243	3	3222287,3222847,3226077,	3222782,3226036,3226283,	3'end_modified_based_on_PAS_data
SPAC6G10.06	I	+	3226928	3228192	3226929	3228192	3	3226928,3227041,3227455,	3226980,3227383,3228192,
SPAC6G10.07	I	+	3228496	3230966	3228533	3230924	2	3228496,3228832,	3228783,3230966,	3'end_modified_based_on_PAS_data
SPAC6G10.08	I	+	3231334	3232909	3231536	3232855	1	3231334	3232909	3'end_modified_based_on_PAS_data
SPAC6G10.09	I	+	3233579	3236175	3233670	3236146	2	3233579,3233957,	3233907,3236175,	3'end_modified_based_on_PAS_data
SPAC6G10.10c	I	-	3236140	3237503	3236417	3237001	1	3236140	3237503	3'end_modified_based_on_PAS_data
SPAC6G10.11c	I	-	3237874	3238422	3237910	3238362	1	3237874	3238422	3'end_modified_based_on_PAS_data
SPAC6G10.12c	I	-	3239258	3241177	3239366	3240967	1	3239258	3241177	3'end_modified_based_on_PAS_data
SPAC6G9.01c	I	-	3241317	3242432	3241563	3242332	3	3241317,3241654,3242151,	3241570,3241753,3242432,	3'end_modified_based_on_PAS_data
SPAC6G9.02c	I	-	3243107	3245369	3243258	3245225	1	3243107	3245369	3'end_modified_based_on_PAS_data
SPAC6G9.03c	I	-	3246261	3247774	3246488	3247707	3	3246261,3246956,3247625,	3246912,3247580,3247774,	3'end_modified_based_on_PAS_data
SPAC6G9.04	I	+	3247788	3252608	3248598	3252554	1	3247788	3252608	3'end_modified_based_on_PAS_data
SPAC6G9.05	I	+	3253201	3254430	3253513	3254370	2	3253201,3253439,	3253391,3254430,	3'end_modified_based_on_PAS_data
SPAC6G9.06c	I	-	3254444	3258320	3254539	3258165	1	3254444	3258320	3'end_modified_based_on_PAS_data
SPAC6G9.07c	I	-	3258165	3259527	3258572	3259444	4	3258165,3258929,3259183,3259441,	3258748,3259053,3259386,3259527,	3'end_modified_based_on_PAS_data
SPAC6G9.08	I	+	3259563	3261148	3259701	3261107	1	3259563	3261148	3'end_modified_based_on_PAS_data
SPAC6G9.09c	I	-	3261383	3261954	3261471	3261920	1	3261383	3261954	3'end_modified_based_on_PAS_data
SPAC6G9.10c	I	-	3262367	3268066	3262462	3267525	1	3262367	3268066	3'end_modified_based_on_PAS_data
SPAC6G9.11	I	+	3267460	3269215	3268311	3268740	2	3267460,3268576,	3268512,3269215,	3'end_modified_based_on_PAS_data
SPAC6G9.12	I	+	3270190	3272097	3270235	3272097	1	3270190	3272097	3'end_modified_based_on_PAS_data
SPAC6G9.13c	I	-	3272074	3272699	3272150	3272699	2	3272074,3272416,	3272265,3272699,	3'end_modified_based_on_PAS_data
SPAC6G9.14	I	+	3273939	3276231	3274135	3276230	2	3273939,3275924,	3275874,3276231,	3'end_modified_based_on_PAS_data
SPAC6G9.15c	I	-	3276538	3278586	3276651	3278147	1	3276538	3278586	3'end_modified_based_on_PAS_data
SPAC6G9.16c	I	-	3278785	3280232	3278951	3279985	4	3278785,3279419,3279682,3279864,	3279367,3279539,3279819,3280232,	3'end_modified_based_on_PAS_data
SPAPB1E7.01c	I	-	3280651	3282730	3282214	3282705	1	3280651	3282730	3'end_modified_based_on_PAS_data
SPAC652.01	I	+	3281407	3281927	3281408	3281803	2	3281407,3281583,	3281514,3281927,	3'end_modified_based_on_PAS_data
SPAPB1E7.02c	I	-	3282992	3285778	3283195	3285745	3	3282992,3285356,3285553,	3285298,3285508,3285778,	3'end_modified_based_on_PAS_data
SPAPB1E7.03	I	+	3286486	3288473	3286602	3288456	2	3286486,3286746,	3286667,3288473,	3'end_modified_based_on_PAS_data
SPAPB1E7.04c	I	-	3288509	3292753	3288801	3292511	1	3288509	3292753	3'end_modified_based_on_PAS_data
SPAPB1E7.05	I	+	3293590	3297349	3294111	3297341	1	3293590	3297349	3'end_modified_based_on_PAS_data
SPAPB1E7.06c	I	-	3297375	3300116	3297520	3299867	3	3297375,3299632,3299780,	3299548,3299724,3300116,	3'end_modified_based_on_PAS_data
SPAPB1E7.07	I	+	3302874	3310375	3303630	3309965	1	3302874	3310375	3'end_modified_based_on_PAS_data
SPAPB1E7.08c	I	-	3310402	3312882	3310671	3312335	1	3310402	3312882	3'end_modified_based_on_PAS_data
SPAPB1E7.09	I	+	3313323	3315900	3313641	3315860	1	3313323	3315900	3'end_modified_based_on_PAS_data
SPAPB1E7.11c	I	-	3316738	3319038	3317673	3318632	2	3316738,3318855,	3318790,3319038,	3'end_modified_based_on_PAS_data
SPAPB1E7.10	I	+	3316816	3317424	3316924	3317313	1	3316816	3317424	3'end_modified_based_on_PAS_data
SPAPB1E7.12	I	+	3319188	3320000	3319260	3319979	1	3319188	3320000	3'end_modified_based_on_PAS_data
SPAPB1E7.14	I	+	3321854	3322581	3321979	3322512	3	3321854,3322070,3322378,	3322018,3322331,3322581,	3'end_modified_based_on_PAS_data
SPAC2E1P5.01c	I	-	3322724	3324881	3322913	3324478	1	3322724	3324881	3'end_modified_based_on_PAS_data
SPAC2E1P5.02c	I	-	3325255	3326138	3325647	3326138	1	3325255	3326138	3'end_modified_based_on_PAS_data
SPAC2E1P5.03	I	+	3326829	3327843	3326898	3327809	1	3326829	3327843	3'end_modified_based_on_PAS_data
SPAC2E1P5.04c	I	-	3327806	3329476	3327940	3329007	1	3327806	3329476	3'end_modified_based_on_PAS_data
SPAC2E1P5.05	I	+	3329310	3330972	3329362	3330936	1	3329310	3330972	3'end_modified_based_on_PAS_data
SPAC26A3.01	I	+	3332540	3334382	3332669	3334270	1	3332540	3334382	3'end_modified_based_on_PAS_data
SPAC26A3.02	I	+	3334823	3337518	3334992	3336519	3	3334823,3335686,3335923,	3335587,3335880,3337518,	3'end_modified_based_on_PAS_data
SPAC26A3.03c	I	-	3334965	3338202	3336520	3337227	1	3334965	3338202	3'end_modified_based_on_PAS_data
SPAC26A3.04	I	+	3337677	3338294	3337748	3338278	1	3337677	3338294	3'end_modified_based_on_PAS_data
SPAC26A3.05	I	+	3339115	3344285	3339136	3344232	3	3339115,3339217,3339347,	3339177,3339291,3344285,	3'end_modified_based_on_PAS_data
SPAC26A3.06	I	+	3344728	3345818	3344784	3345763	3	3344728,3344870,3345030,	3344819,3344908,3345818,	3'end_modified_based_on_PAS_data
SPAC26A3.07c	I	-	3345897	3346937	3346335	3346859	1	3345897	3346937	3'end_modified_based_on_PAS_data
SPAC26A3.08	I	+	3346954	3347638	3347053	3347561	2	3346954,3347120,	3347055,3347638,	3'end_modified_based_on_PAS_data
SPAC26A3.09c	I	-	3348108	3352396	3348569	3352396	1	3348108	3352396	3'end_modified_based_on_PAS_data
SPAC26A3.10	I	+	3352346	3355987	3352515	3355615	3	3352346,3352568,3352984,	3352530,3352693,3355987,	3'end_modified_based_on_PAS_data
SPAC26A3.12c	I	-	3356290	3361083	3357917	3360892	1	3356290	3361083	3'end_modified_based_on_PAS_data
SPAC26A3.11	I	+	3356374	3357792	3356732	3357749	2	3356374,3357128,	3357079,3357792,	3'end_modified_based_on_PAS_data
SPAC26A3.13c	I	-	3361546	3365548	3361547	3365548	1	3361546	3365548
SPAC26A3.14c	I	-	3366305	3367205	3366743	3367056	3	3366305,3366931,3367053,	3366872,3367020,3367205,	3'end_modified_based_on_PAS_data
SPAC26A3.15c	I	-	3367003	3370256	3367657	3369519	2	3367003,3369515,	3369449,3370256,	3'end_modified_based_on_PAS_data
SPAC26A3.16	I	+	3369708	3370935	3369743	3370807	1	3369708	3370935	3'end_modified_based_on_PAS_data
SPAC26A3.17c	I	-	3371234	3372581	3371409	3372482	1	3371234	3372581	3'end_modified_based_on_PAS_data
SPAC8E11.10	I	-	3372678	3375005	3373217	3373984	1	3372678	3375005	3'end_modified_based_on_PAS_data
SPAC8E11.12	I	+	3374695	3375062	3374696	3375004	1	3374695	3375062	3'end_modified_based_on_PAS_data
SPAC8E11.08c	I	+	3375515	3376340	3375516	3375818	1	3375515	3376340	3'end_modified_based_on_PAS_data
SPAC8E11.07c	I	+	3377095	3377817	3377148	3377722	3	3377095,3377279,3377518,	3377216,3377366,3377817,	3'end_modified_based_on_PAS_data
SPAC8E11.06	I	-	3377113	3378094	3377901	3378094	3	3377113,3378003,3378068,	3377958,3378021,3378094,	3'end_modified_based_on_PAS_data
SPAC8E11.05c	I	+	3378216	3379512	3378272	3379288	1	3378216	3379512	3'end_modified_based_on_PAS_data
SPAC8E11.04c	I	+	3380523	3381889	3380756	3381781	5	3380523,3380899,3381095,3381198,3381458,	3380828,3380984,3381143,3381344,3381889,	3'end_modified_based_on_PAS_data
SPAC8E11.03c	I	+	3382273	3383404	3382332	3383404	2	3382273,3382478,	3382404,3383404,
SPAC8E11.02c	I	+	3384189	3385550	3384268	3385487	2	3384189,3384744,	3384337,3385550,	3'end_modified_based_on_PAS_data
SPAC8E11.01c	I	+	3385898	3387852	3386047	3387573	1	3385898	3387852	3'end_modified_based_on_PAS_data
SPAC959.02	I	+	3388182	3389419	3388241	3389327	4	3388182,3388316,3388475,3388912,	3388273,3388434,3388779,3389419,	3'end_modified_based_on_PAS_data
SPAC959.03c	I	-	3389767	3391615	3389828	3391390	1	3389767	3391615	3'end_modified_based_on_PAS_data
SPAC959.11	I	-	3391754	3392906	3391909	3392274	1	3391754	3392906	3'end_modified_based_on_PAS_data
SPAC959.10	I	+	3391860	3392769	3392259	3392690	1	3391860	3392769	3'end_modified_based_on_PAS_data
SPAC959.04c	I	-	3392856	3394014	3392886	3393949	3	3392856,3393124,3393482,	3393028,3393411,3394014,	3'end_modified_based_on_PAS_data
SPAC959.05c	I	-	3394401	3397638	3395685	3397638	2	3394401,3397382,	3397327,3397638,	3'end_modified_based_on_PAS_data
SPAC959.06c	I	-	3398023	3398701	3398024	3398701	1	3398023	3398701
SPAC959.07	I	+	3399173	3400101	3399256	3400044	1	3399173	3400101	3'end_modified_based_on_PAS_data
SPAC959.09c	I	-	3400254	3404225	3401279	3403991	10	3400254,3401470,3401817,3401960,3402137,3402955,3403135,3403239,3403624,3403790,	3401424,3401771,3401913,3402087,3402905,3403049,3403195,3403576,3403729,3404225,	3'end_modified_based_on_PAS_data
SPAC959.08	I	+	3400476	3401034	3400542	3401024	1	3400476	3401034	3'end_modified_based_on_PAS_data
SPAP32A8.02	I	+	3405954	3407095	3406215	3407066	1	3405954	3407095	3'end_modified_based_on_PAS_data
SPAP32A8.03c	I	-	3407538	3409630	3407825	3409525	2	3407538,3409426,	3409267,3409630,	3'end_modified_based_on_PAS_data
SPAC3H5.12c	I	+	3410908	3411861	3410951	3411835	1	3410908	3411861	3'end_modified_based_on_PAS_data
SPAC3H5.11	I	-	3412303	3414736	3413139	3414496	4	3412303,3413368,3413570,3414291,	3413295,3413520,3414238,3414736,	3'end_modified_based_on_PAS_data
SPAC3H5.13	I	+	3412526	3413134	3412527	3413053	3	3412526,3412609,3412777,	3412569,3412731,3413134,	3'end_modified_based_on_PAS_data
SPAC3H5.10	I	-	3415359	3416099	3415658	3416041	1	3415359	3416099	3'end_modified_based_on_PAS_data
SPAC3H5.09c	I	+	3416543	3425000	3416722	3424821	1	3416543	3425000	3'end_modified_based_on_PAS_data
SPAC3H5.08c	I	+	3425872	3429208	3425966	3428910	3	3425872,3426210,3428427,	3426104,3428390,3429208,	3'end_modified_based_on_PAS_data
SPAC3H5.07	I	-	3429560	3430813	3429717	3430760	2	3429560,3430634,	3430343,3430813,	3'end_modified_based_on_PAS_data
SPAC3H5.06c	I	+	3430960	3436015	3431089	3435397	2	3430960,3431480,	3431389,3436015,	3'end_modified_based_on_PAS_data
SPAC3H5.04	I	-	3435566	3438166	3437021	3438061	1	3435566	3438166	3'end_modified_based_on_PAS_data
SPAC3H5.05c	I	+	3436185	3436825	3436287	3436706	1	3436185	3436825	3'end_modified_based_on_PAS_data
SPAC3A11.14c	I	+	3438847	3442015	3438933	3441651	4	3438847,3438986,3439673,3441486,	3438944,3439620,3441361,3442015,	3'end_modified_based_on_PAS_data
SPAC3A11.13	I	-	3441430	3442297	3441687	3442287	4	3441430,3441923,3442126,3442247,	3441795,3442048,3442197,3442297,	3'end_modified_based_on_PAS_data
SPAC3A11.12c	I	+	3443929	3445501	3443944	3445445	2	3443929,3444281,	3444096,3445501,	3'end_modified_based_on_PAS_data
SPAC3A11.11c	I	+	3446261	3447604	3446508	3447512	1	3446261	3447604	3'end_modified_based_on_PAS_data
SPAC3A11.10c	I	+	3448124	3449806	3448364	3449593	1	3448124	3449806	3'end_modified_based_on_PAS_data
SPAC3A11.09	I	-	3449723	3452853	3450114	3452608	2	3449723,3452484,	3452269,3452853,	3'end_modified_based_on_PAS_data
SPAC3A11.08	I	+	3452866	3455267	3453056	3455260	1	3452866	3455267	3'end_modified_based_on_PAS_data
SPAC3A11.07	I	+	3456693	3458929	3457273	3458928	1	3456693	3458929	3'end_modified_based_on_PAS_data
SPAC3A11.06	I	-	3459025	3462098	3459233	3461859	10	3459025,3459491,3459704,3459940,3460233,3460424,3460507,3460641,3461322,3461765,	3459436,3459665,3459897,3460185,3460364,3460442,3460560,3461263,3461583,3462098,	3'end_modified_based_on_PAS_data
SPAC3A11.05c	I	+	3462281	3465244	3463065	3465065	3	3462281,3463258,3463744,	3463127,3463698,3465244,	3'end_modified_based_on_PAS_data
SPAC3A11.04	I	-	3465044	3466357	3465309	3466313	4	3465044,3464296,3465541,3466164,	3464259,3465444,3466006,3466357,	3'end_modified_based_on_PAS_data
SPAC3A11.03	I	+	3466458	3467872	3466834	3467835	3	3466458,3467607,3468031,	3467475,3467985,3467872,	3'end_modified_based_on_PAS_data
SPAC3A11.02	I	-	3467914	3470242	3468197	3470006	2	3467914,3469903,	3469845,3470242,	3'end_modified_based_on_PAS_data
SPAC328.01c	I	-	3470494	3475033	3471020	3474807	2	3470494,3474714,	3474631,3475033,	3'end_modified_based_on_PAS_data
SPAC328.02	I	+	3475166	3477271	3475561	3477075	1	3475166	3477271	3'end_modified_based_on_PAS_data
SPAC328.03	I	+	3479097	3480913	3479314	3480855	1	3479097	3480913	3'end_modified_based_on_PAS_data
SPAC328.04	I	+	3481504	3484215	3481909	3484134	1	3481504	3484215	3'end_modified_based_on_PAS_data
SPAC328.05	I	+	3484542	3486753	3484678	3486502	6	3484542,3484735,3485240,3485381,3485581,3486055,	3484698,3485065,3485342,3485483,3485974,3486753,	3'end_modified_based_on_PAS_data
SPAC328.06	I	+	3487192	3491009	3487325	3490834	2	3487192,3490768,	3490684,3491009,	3'end_modified_based_on_PAS_data
SPAC328.07c	I	-	3491085	3492653	3491583	3492484	2	3491085,3492466,	3492398,3492653,	3'end_modified_based_on_PAS_data
SPAC328.08c	I	-	3492610	3494634	3493092	3494183	3	3492610,3493505,3494152,	3493274,3494071,3494634,	3'end_modified_based_on_PAS_data
SPAC328.09	I	+	3494641	3496116	3494710	3495877	2	3494641,3495046,	3494775,3496116,	3'end_modified_based_on_PAS_data
SPAC328.10c	I	-	3496333	3497435	3496487	3497386	2	3496333,3497276,	3496988,3497435,	3'end_modified_based_on_PAS_data
SPAC16E8.01	I	+	3498987	3503664	3499049	3503457	2	3498987,3499428,	3499282,3503664,	3'end_modified_based_on_PAS_data
SPAC16E8.02	I	+	3504033	3506971	3504261	3505014	4	3504033,3504310,3504421,3505580,	3504269,3504377,3505014,3506971,	3'end_modified_based_on_PAS_data
SPAC16E8.03	I	+	3505108	3505612	3505144	3505580	2	3505108,3505310,	3505209,3505612,	3'end_modified_based_on_PAS_data
SPAC16E8.04c	I	-	3505628	3507057	3506031	3506845	2	3505628,3506152,	3506093,3507057,	3'end_modified_based_on_PAS_data
SPAC16E8.05c	I	-	3507106	3508537	3507605	3508277	2	3507106,3508093,	3508050,3508537,	3'end_modified_based_on_PAS_data
SPAC16E8.06c	I	-	3508514	3510077	3508646	3510007	2	3508514,3509899,	3509854,3510077,	3'end_modified_based_on_PAS_data
SPAC16E8.07c	I	-	3510254	3513032	3510419	3513019	3	3510254,3512847,3513000,	3512794,3512948,3513032,	3'end_modified_based_on_PAS_data
SPAC16E8.08	I	+	3513970	3515009	3514029	3514894	2	3513970,3514186,	3514130,3515009,	3'end_modified_based_on_PAS_data
SPAC16E8.09	I	+	3515631	3518600	3515830	3518526	2	3515631,3515932,	3515854,3518600,	3'end_modified_based_on_PAS_data
SPAC16E8.10c	I	-	3518688	3519812	3518894	3519760	2	3518688,3519226,	3519139,3519812,	3'end_modified_based_on_PAS_data
SPAC16E8.11c	I	-	3520086	3522395	3520542	3522370	6	3520086,3520662,3521263,3521492,3522200,3522324,	3520619,3521206,3521447,3522155,3522287,3522395,	3'end_modified_based_on_PAS_data
SPAC16E8.18	I	-	3522176	3522973	3522650	3522973	1	3522176	3522973	3'end_modified_based_on_PAS_data
SPAC16E8.12c	I	-	3523005	3524339	3523136	3524098	4	3523005,3523924,3524043,3524204,	3523644,3523996,3524162,3524339,	3'end_modified_based_on_PAS_data
SPAC16E8.13	I	+	3525226	3526993	3525304	3526947	1	3525226	3526993	3'end_modified_based_on_PAS_data
SPAC16E8.14c	I	-	3527000	3528225	3527156	3528141	5	3527000,3527383,3527594,3528008,3528106,	3527341,3527493,3527862,3528069,3528225,	3'end_modified_based_on_PAS_data
SPAC16E8.15	I	+	3527948	3529045	3528159	3529017	3	3527948,3528453,3528762,	3528385,3528628,3529045,	3'end_modified_based_on_PAS_data
SPAC16E8.16	I	+	3529969	3531723	3530337	3531503	2	3529969,3530614,	3530470,3531723,	3'end_modified_based_on_PAS_data
SPAC16E8.17c	I	-	3532068	3533673	3532418	3533413	1	3532068	3533673	3'end_modified_based_on_PAS_data
SPAC16E8.18c	I	-	3534147	3535127	3534358	3534966	2	3534147,3534876,	3534738,3535127,	3'end_modified_based_on_PAS_data
SPAC1B1.01	I	+	3536525	3538309	3536627	3538259	2	3536525,3537984,	3537788,3538309,	3'end_modified_based_on_PAS_data
SPAC1B1.02c	I	-	3538774	3540942	3539025	3540638	1	3538774	3540942	3'end_modified_based_on_PAS_data
SPAC1B1.03c	I	-	3541302	3544320	3541490	3544081	1	3541302	3544320	3'end_modified_based_on_PAS_data
SPAC1B1.04c	I	-	3544684	3548171	3544727	3547279	8	3544684,3544848,3544970,3545314,3545918,3546739,3547051,3547266,	3544801,3544920,3545250,3545861,3546701,3546914,3547152,3548171,	3'end_modified_based_on_PAS_data
SPAC17A2.01	I	+	3549681	3551898	3550152	3551732	1	3549681	3551898	3'end_modified_based_on_PAS_data
SPAC17A2.02c	I	-	3552205	3554138	3552867	3553739	1	3552205	3554138	3'end_modified_based_on_PAS_data
SPAC17A2.03c	I	-	3554415	3556722	3555271	3556345	2	3554415,3556325,	3556282,3556722,	3'end_modified_based_on_PAS_data
SPAC17A2.04c	I	-	3556914	3558514	3557047	3558123	1	3556914	3558514	3'end_modified_based_on_PAS_data
SPAC17A2.05	I	+	3560507	3562905	3560731	3562587	2	3560507,3561256,	3560941,3562905,	3'end_modified_based_on_PAS_data
SPAC17A2.06c	I	-	3562912	3566829	3563011	3566829	1	3562912	3566829	3'end_modified_based_on_PAS_data
SPAC17A2.07c	I	-	3567132	3567861	3567223	3567858	2	3567132,3567740,	3567638,3567861,	3'end_modified_based_on_PAS_data
SPAC17A2.08c	I	-	3568022	3569702	3568267	3569539	4	3568022,3569140,3569291,3569442,	3569092,3569226,3569368,3569702,	3'end_modified_based_on_PAS_data
SPAC17A2.09c	I	-	3569910	3572345	3570447	3572345	1	3569910	3572345	3'end_modified_based_on_PAS_data
SPAC17A2.10c	I	-	3574691	3575687	3574995	3575687	1	3574691	3575687	3'end_modified_based_on_PAS_data
SPAC17A2.11	I	+	3576768	3578535	3577109	3577762	1	3576768	3578535	3'end_modified_based_on_PAS_data
SPAC17A2.12	I	+	3578770	3582930	3580223	3582916	1	3578770	3582930	3'end_modified_based_on_PAS_data
SPAC17A2.13c	I	-	3582899	3584899	3583250	3584779	2	3582899,3584712,	3583995,3584899,	3'end_modified_based_on_PAS_data
SPAC17A2.14	I	+	3586166	3588461	3586435	3588288	1	3586166	3588461	3'end_modified_based_on_PAS_data
SPAC17G6.02c	I	-	3588608	3590624	3588975	3589949	1	3588608	3590624	3'end_modified_based_on_PAS_data
SPAC17G6.03	I	+	3590439	3595029	3593055	3594962	1	3590439	3595029	3'end_modified_based_on_PAS_data
SPAC17G6.04c	I	-	3592651	3596453	3595197	3596345	1	3592651	3596453	3'end_modified_based_on_PAS_data
SPAC17G6.05c	I	-	3596386	3598863	3596472	3598799	1	3596386	3598863
SPAC17G6.06	I	+	3599033	3599596	3599103	3599576	2	3599033,3599240,	3599171,3599596,	3'end_modified_based_on_PAS_data
SPAC17G6.07c	I	-	3599883	3601047	3600187	3600855	1	3599883	3601047	3'end_modified_based_on_PAS_data
SPAC17G6.08	I	+	3601673	3603638	3601879	3603489	1	3601673	3603638	3'end_modified_based_on_PAS_data
SPAC17G6.09	I	+	3604044	3605342	3604092	3604913	1	3604044	3605342	3'end_modified_based_on_PAS_data
SPAC17G6.10	I	+	3605620	3607454	3605798	3607381	1	3605620	3607454	3'end_modified_based_on_PAS_data
SPAC17G6.11c	I	-	3607489	3611122	3607829	3609739	1	3607489	3611122	3'end_modified_based_on_PAS_data
SPAC17G6.12	I	+	3612081	3614889	3612124	3614883	5	3612081,3612236,3612421,3612597,3612876,	3612191,3612323,3612486,3612674,3614889,	3'end_modified_based_on_PAS_data
SPAC17G6.13	I	+	3615584	3616972	3615626	3616927	1	3615584	3616972	3'end_modified_based_on_PAS_data
SPAC17G6.14c	I	-	3617064	3618932	3617541	3618845	1	3617064	3618932	3'end_modified_based_on_PAS_data
SPAC17G6.15c	I	-	3618986	3620815	3619344	3620657	6	3618986,3619807,3620183,3620370,3620528,3620594,	3619703,3620143,3620257,3620480,3620554,3620815,	3'end_modified_based_on_PAS_data
SPAC17G6.16c	I	-	3620329	3623784	3621007	3623644	7	3620329,3621513,3622104,3623046,3623308,3623455,3623596,	3621470,3622060,3623005,3623175,3623406,3623542,3623784,	3'end_modified_based_on_PAS_data
SPAC17G6.17	I	+	3623741	3625126	3623869	3625077	1	3623741	3625126	3'end_modified_based_on_PAS_data
SPAC1142.01	I	+	3625311	3627589	3625574	3627544	2	3625311,3625554,	3625507,3627589,	3'end_modified_based_on_PAS_data
SPAC1142.02c	I	-	3627683	3629022	3627845	3628886	3	3627683,3628122,3628783,	3628074,3628743,3629022,	3'end_modified_based_on_PAS_data
SPAC1142.03c	I	-	3629000	3631504	3629173	3631341	1	3629000	3631504	3'end_modified_based_on_PAS_data
SPAC1142.04	I	+	3631498	3633760	3631536	3633659	1	3631498	3633760	3'end_modified_based_on_PAS_data
SPAC1142.05	I	+	3635292	3636350	3635765	3636286	1	3635292	3636350	3'end_modified_based_on_PAS_data
SPAC1142.06	I	+	3636684	3638109	3637102	3638091	1	3636684	3638109	3'end_modified_based_on_PAS_data
SPAC1142.07c	I	-	3638337	3639824	3638771	3639560	2	3638337,3639385,	3639264,3639824,	3'end_modified_based_on_PAS_data
SPAC1142.08	I	+	3639859	3642420	3639988	3642219	1	3639859	3642420	3'end_modified_based_on_PAS_data
SPAC1142.09	I	+	3642497	3642845	3642498	3642845	1	3642497	3642845
SPAC8C9.03	I	+	3642971	3645086	3643239	3644742	2	3642971,3643633,	3643368,3645086,	3'end_modified_based_on_PAS_data
SPAC8C9.04	I	+	3646173	3648298	3646275	3648218	1	3646173	3648298	3'end_modified_based_on_PAS_data
SPAC8C9.05	I	+	3649372	3650501	3649559	3650465	7	3649372,3649715,3649798,3649938,3650116,3650337,3650389,	3649601,3649749,3649827,3650058,3650260,3650341,3650501,	3'end_modified_based_on_PAS_data
SPAC8C9.06c	I	-	3649463	3654558	3650640	3653435	1	3649463	3654558	3'end_modified_based_on_PAS_data
SPAC8C9.07	I	+	3654212	3654848	3654280	3654714	1	3654212	3654848	3'end_modified_based_on_PAS_data
SPAC8C9.08	I	+	3655123	3656010	3655144	3655971	2	3655123,3655469,	3655253,3656010,	3'end_modified_based_on_PAS_data
SPAC8C9.09c	I	-	3655400	3657691	3656449	3657357	1	3655400	3657691	3'end_modified_based_on_PAS_data
SPAC8C9.10c	I	-	3657855	3659118	3658467	3659021	3	3657855,3658877,3659006,	3658832,3658961,3659118,	3'end_modified_based_on_PAS_data
SPAC8C9.11	I	+	3658389	3659605	3659132	3659571	3	3658389,3659270,3659526,	3659191,3659420,3659605,	3'end_modified_based_on_PAS_data
SPAC8C9.19	I	+	3660429	3661091	3660430	3660717	3	3660429,3660490,3660606,	3660438,3660556,3661091,	3'end_modified_based_on_PAS_data
SPAC8C9.12c	I	-	3661062	3663364	3661488	3662399	1	3661062	3663364	3'end_modified_based_on_PAS_data
SPAC8C9.14	I	+	3665911	3668758	3666007	3668675	5	3665911,3666133,3666979,3667112,3667313,	3666036,3666223,3667059,3667170,3668758,	3'end_modified_based_on_PAS_data
SPAC8C9.15c	I	-	3669033	3671512	3669305	3671497	4	3669033,3671165,3671333,3671439,	3671096,3671290,3671395,3671512,	3'end_modified_based_on_PAS_data
SPAC8C9.16c	I	-	3671913	3673470	3672533	3673099	1	3671913	3673470	3'end_modified_based_on_PAS_data
SPAC8C9.17c	I	-	3673615	3675221	3674300	3674794	1	3673615	3675221	3'end_modified_based_on_PAS_data
SPAC15A10.01	I	+	3673617	3677707	3675526	3677607	1	3673617	3677707	3'end_modified_based_on_PAS_data
SPAC15A10.02	I	+	3677957	3679466	3678085	3679437	1	3677957	3679466	3'end_modified_based_on_PAS_data
SPAC15A10.03c	I	-	3679938	3683268	3680587	3683145	1	3679938	3683268	3'end_modified_based_on_PAS_data
SPAC15A10.04c	I	-	3683597	3685385	3683722	3685101	1	3683597	3685385	3'end_modified_based_on_PAS_data
SPAC15A10.05c	I	-	3685684	3686831	3685760	3686721	4	3685684,3686073,3686529,3686709,	3685989,3686489,3686600,3686831,	3'end_modified_based_on_PAS_data
SPAC15A10.17	I	+	3688044	3688478	3688045	3688305	1	3688044	3688478	3'end_modified_based_on_PAS_data
SPAC15A10.06	I	+	3688459	3691171	3688782	3691125	4	3688459,3689321,3689721,3690483,	3688806,3689638,3690441,3691171,	3'end_modified_based_on_PAS_data
SPAC15A10.07	I	+	3691306	3692020	3691391	3691879	1	3691306	3692020	3'end_modified_based_on_PAS_data
SPAC15A10.08	I	+	3692790	3694945	3692835	3694891	3	3692790,3692935,3693302,	3692884,3693162,3694945,	3'end_modified_based_on_PAS_data
SPAC15A10.09c	I	-	3694977	3696517	3695162	3696028	1	3694977	3696517	3'end_modified_based_on_PAS_data
SPAC15A10.10	I	+	3696548	3700027	3697508	3699837	6	3696548,3697794,3698420,3698569,3699358,3699581,	3697752,3698368,3698527,3699310,3699538,3700027,
SPAC15A10.11	I	+	3702493	3709018	3702795	3708953	1	3702493	3709018	3'end_modified_based_on_PAS_data
SPAC15A10.12c	I	-	3708946	3710234	3709206	3709804	2	3708946,3709498,	3709346,3710234,	3'end_modified_based_on_PAS_data
SPAC15A10.13	I	+	3710526	3713904	3711546	3713760	7	3710526,3711720,3711912,3712066,3712967,3713146,3713378,	3711671,3711861,3712014,3712927,3713096,3713319,3713904,	3'end_modified_based_on_PAS_data
SPAC15A10.15	I	+	3714083	3716347	3714187	3716313	5	3714083,3714261,3714351,3714627,3714747,	3714223,3714301,3714584,3714695,3716347,	3'end_modified_based_on_PAS_data
SPAC15A10.16	I	+	3716642	3721808	3716806	3720963	1	3716642	3721808	3'end_modified_based_on_PAS_data
SPAC15E1.02c	I	-	3721226	3721816	3721310	3721756	1	3721226	3721816	3'end_modified_based_on_PAS_data
SPAC15E1.03	I	+	3722413	3723048	3722509	3723019	2	3722413,3722998,	3722808,3723048,	3'end_modified_based_on_PAS_data
SPAC15E1.04	I	+	3723773	3725716	3723833	3725710	1	3723773	3725716	3'end_modified_based_on_PAS_data
SPAC15E1.05c	I	-	3724992	3727355	3725922	3727074	3	3724992,3727007,3727297,	3726952,3727142,3727355,	3'end_modified_based_on_PAS_data
SPAC15E1.06	I	+	3727302	3728118	3727463	3728104	2	3727302,3727603,	3727525,3728118,	3'end_modified_based_on_PAS_data
SPAC15E1.07c	I	-	3728515	3729034	3728516	3729034	1	3728515	3729034
SPAC15E1.08	I	+	3729738	3731008	3729807	3730991	5	3729738,3729983,3730493,3730643,3730903,	3729897,3730178,3730596,3730700,3731008,	3'end_modified_based_on_PAS_data
SPAC15E1.09	I	+	3731076	3732022	3731271	3731981	4	3731076,3731671,3731739,3731892,	3731424,3731692,3731808,3732022,	3'end_modified_based_on_PAS_data
SPAC15E1.10	I	+	3732273	3733322	3732443	3733240	1	3732273	3733322	3'end_modified_based_on_PAS_data
SPAP7G5.02c	I	-	3733580	3735652	3733737	3735599	3	3733580,3735476,3735560,	3735276,3735517,3735652,	3'end_modified_based_on_PAS_data
SPAP7G5.03	I	+	3736524	3739183	3736955	3739106	2	3736524,3738504,	3738464,3739183,	3'end_modified_based_on_PAS_data
SPAP7G5.04c	I	-	3738557	3743492	3739162	3743421	1	3738557	3743492	3'end_modified_based_on_PAS_data
SPAP7G5.05	I	+	3744042	3744861	3744164	3744829	1	3744042	3744861	3'end_modified_based_on_PAS_data
SPAP7G5.06	I	+	3748766	3751617	3749695	3751446	1	3748766	3751617	3'end_modified_based_on_PAS_data
SPAP4C9.02	I	+	3790911	3791365	3790980	3791342	2	3790911,3791153,	3791111,3791365,	3'end_modified_based_on_PAS_data
SPAC1556.01c	I	-	3791236	3796023	3791831	3795856	5	3791236,3791890,3792266,3795600,3795733,	3791851,3792229,3795557,3795684,3796023,	3'end_modified_based_on_PAS_data
SPAC1556.02c	I	-	3795863	3798526	3796400	3798446	2	3795863,3798347,	3798226,3798526,	3'end_modified_based_on_PAS_data
SPAC1556.03	I	+	3799044	3800615	3799244	3800241	3	3799044,3799730,3800183,	3799680,3800135,3800615,	3'end_modified_based_on_PAS_data
SPAC1556.04c	I	-	3799091	3801110	3800313	3800938	5	3799091,3800392,3800534,3800685,3800799,	3800351,3800471,3800617,3800747,3801110,
SPAC1556.05c	I	-	3800793	3804334	3801248	3801717	4	3800793,3801441,3801633,3801683,	3801391,3801589,3801643,3804334,	3'end_modified_based_on_PAS_data
SPAC1556.06	I	+	3802550	3805274	3802551	3804953	2	3802550,3804659,	3804587,3805274,	3'end_modified_based_on_PAS_data
SPAC1556.07	I	+	3805811	3806891	3805844	3806849	2	3805811,3806162,	3805930,3806891,	3'end_modified_based_on_PAS_data
SPAC1556.08c	I	-	3807126	3808739	3807447	3808670	5	3807126,3807830,3808034,3808447,3808634,	3807775,3807987,3808393,3808571,3808739,	3'end_modified_based_on_PAS_data
SPAC1F12.02c	I	-	3808867	3810099	3809528	3810034	1	3808867	3810099	3'end_modified_based_on_PAS_data
SPAC1F12.04c	I	-	3810227	3811895	3811066	3811641	1	3810227	3811895	3'end_modified_based_on_PAS_data
SPAC1F12.06c	I	-	3812025	3815706	3814549	3815393	2	3812025,3815026,	3814940,3815706,	3'end_modified_based_on_PAS_data
SPAC1F12.05	I	+	3812514	3814505	3813122	3814255	1	3812514	3814505	3'end_modified_based_on_PAS_data
SPAC1F12.07	I	+	3815680	3817022	3815853	3817022	1	3815680	3817022	3'end_modified_based_on_PAS_data
SPAC1F12.08	I	+	3817098	3818563	3817464	3818543	5	3817098,3817193,3817850,3818034,3818169,	3817148,3817803,3817991,3818130,3818563,	3'end_modified_based_on_PAS_data
SPAC1F12.09	I	+	3818667	3820481	3818668	3820420	3	3818667,3818953,3819719,	3818907,3819677,3820481,	3'end_modified_based_on_PAS_data
SPAC1F12.10c	I	-	3820500	3821537	3820727	3821385	3	3820500,3820855,3821187,	3820794,3821033,3821537,	3'end_modified_based_on_PAS_data
SPAC4H3.01	I	+	3821681	3824335	3822935	3824280	4	3821681,3823058,3823215,3823931,	3823020,3823131,3823886,3824335,	3'end_modified_based_on_PAS_data
SPAC4H3.17	I	-	3822074	3822365	3822105	3822365	1	3822074	3822365	3'end_modified_based_on_PAS_data
SPAC4H3.02c	I	-	3824462	3825972	3824487	3825719	2	3824462,3825552,	3825495,3825972,	3'end_modified_based_on_PAS_data
SPAC4H3.03c	I	-	3826456	3829377	3826640	3828589	1	3826456	3829377	3'end_modified_based_on_PAS_data
SPAC4H3.04c	I	-	3830850	3832278	3831070	3832149	3	3830850,3831774,3832015,	3831683,3831956,3832278,	3'end_modified_based_on_PAS_data
SPAC4H3.05	I	+	3832331	3835616	3832775	3835593	4	3832331,3833201,3833511,3833987,	3833136,3833466,3833942,3835616,	3'end_modified_based_on_PAS_data
SPAC4H3.16	I	-	3834542	3836171	3835627	3836036	3	3834542,3835718,3835966,	3835672,3835926,3836171,	3'end_modified_based_on_PAS_data
SPAC4H3.06	I	+	3837305	3838026	3837431	3838000	4	3837305,3837567,3837810,3837939,	3837519,3837751,3837890,3838026,	3'end_modified_based_on_PAS_data
SPAC4H3.07c	I	-	3838409	3839443	3838713	3839380	4	3838409,3838836,3839105,3839281,	3838770,3839056,3839157,3839443,	3'end_modified_based_on_PAS_data
SPAC4H3.08	I	+	3841497	3842784	3841581	3842441	1	3841497	3842784	3'end_modified_based_on_PAS_data
SPAC4H3.09	I	+	3843365	3844043	3843416	3844022	3	3843365,3843765,3844014,	3843577,3843934,3844043,	3'end_modified_based_on_PAS_data
SPAC4H3.10c	I	-	3844725	3846645	3845013	3846542	1	3844725	3846645	3'end_modified_based_on_PAS_data
SPAC4H3.11c	I	-	3847958	3850921	3848133	3850484	1	3847958	3850921	3'end_modified_based_on_PAS_data
SPAC4H3.13	I	+	3852886	3853478	3853081	3853424	2	3852886,3853189,	3853112,3853478,	3'end_modified_based_on_PAS_data
SPAC4H3.14c	I	-	3852950	3854963	3853769	3854860	2	3852950,3854799,	3854745,3854963,	3'end_modified_based_on_PAS_data
SPAC1071.01c	I	-	3855209	3857994	3855780	3857792	1	3855209	3857994	3'end_modified_based_on_PAS_data
SPAC1071.02	I	+	3858240	3861699	3858423	3861679	5	3858240,3858934,3859123,3859272,3861630,	3858891,3859077,3859227,3861564,3861699,	3'end_modified_based_on_PAS_data
SPAC1071.03c	I	-	3860690	3862735	3861719	3862735	1	3860690	3862735	3'end_modified_based_on_PAS_data
SPAC1071.04c	I	-	3863000	3863504	3863001	3863504	1	3863000	3863504
SPAC1071.05	I	+	3864466	3865872	3864523	3865542	1	3864466	3865872	3'end_modified_based_on_PAS_data
SPAC1071.06	I	+	3866535	3868182	3866588	3868159	1	3866535	3868182	3'end_modified_based_on_PAS_data
SPAC1071.07c	I	-	3868335	3869076	3868496	3868960	1	3868335	3869076	3'end_modified_based_on_PAS_data
SPAC1071.08	I	+	3869081	3869610	3869145	3869571	2	3869081,3869547,	3869453,3869610,	3'end_modified_based_on_PAS_data
SPAC1071.09c	I	-	3869545	3871602	3870660	3871508	1	3869545	3871602	3'end_modified_based_on_PAS_data
SPAC1071.10c	I	-	3871644	3876176	3871920	3874679	1	3871644	3876176	3'end_modified_based_on_PAS_data
SPAC1071.13	I	+	3878006	3881812	3881345	3881662	1	3878006	3881812
SPAC1071.11	I	+	3882009	3883374	3882527	3883261	1	3882009	3883374	3'end_modified_based_on_PAS_data
SPAC1071.12c	I	-	3883514	3884346	3883621	3884091	1	3883514	3884346	3'end_modified_based_on_PAS_data
SPAC926.02	I	+	3884438	3886099	3884544	3886031	2	3884438,3884843,	3884687,3886099,	3'end_modified_based_on_PAS_data
SPAC926.10	I	-	3886096	3886270	3886097	3886270	1	3886096	3886270
SPAC926.03	I	+	3887242	3888370	3887570	3888124	1	3887242	3888370	3'end_modified_based_on_PAS_data
SPAC926.04c	I	-	3888526	3891157	3888774	3890888	1	3888526	3891157	3'end_modified_based_on_PAS_data
SPAC926.05c	I	-	3892047	3892831	3892300	3892758	2	3892047,3892544,	3892505,3892831,	3'end_modified_based_on_PAS_data
SPAC926.06c	I	-	3892925	3895794	3893322	3895187	1	3892925	3895794	3'end_modified_based_on_PAS_data
SPAC926.07c	I	-	3896010	3897252	3896632	3897128	5	3896010,3896766,3896936,3897017,3897101,	3896696,3896863,3896971,3897051,3897252,	3'end_modified_based_on_PAS_data
SPAC926.08c	I	-	3897964	3899709	3898584	3899687	3	3897964,3899256,3899673,	3899153,3899626,3899709,	3'end_modified_based_on_PAS_data
SPAC926.09c	I	-	3899962	3907056	3900367	3906588	1	3899962	3907056	3'end_modified_based_on_PAS_data
SPAC323.01c	I	-	3907445	3908904	3907586	3908795	2	3907445,3908599,	3908550,3908904,	3'end_modified_based_on_PAS_data
SPAC323.02c	I	-	3909210	3910426	3909389	3910371	4	3909210,3909631,3909872,3910352,	3909568,3909734,3910314,3910426,	3'end_modified_based_on_PAS_data
SPAC323.03c	I	-	3910632	3912648	3910740	3912604	4	3910632,3911827,3912016,3912542,	3911784,3911964,3912500,3912648,	3'end_modified_based_on_PAS_data
SPAC323.04	I	+	3912695	3914650	3912773	3914524	4	3912695,3913096,3913543,3914101,	3912916,3913481,3914055,3914650,	3'end_modified_based_on_PAS_data
SPAC323.05c	I	-	3913649	3915606	3914605	3915471	5	3913649,3914837,3915165,3915266,3915404,	3914790,3915124,3915227,3915360,3915606,	3'end_modified_based_on_PAS_data
SPAC323.06c	I	-	3915100	3917711	3915615	3917531	10	3915100,3915745,3915864,3916107,3916339,3916568,3916912,3917139,3917346,3917496,	3915698,3915821,3916072,3916298,3916527,3916873,3917102,3917303,3917459,3917711,	3'end_modified_based_on_PAS_data
SPAC323.07c	I	-	3917594	3920119	3918201	3919864	2	3917594,3919202,	3919140,3920119,	3'end_modified_based_on_PAS_data
SPAC323.08	I	+	3921017	3921959	3921076	3921711	1	3921017	3921959	3'end_modified_based_on_PAS_data
SPAC2F3.01	I	+	3922353	3923528	3922354	3923313	1	3922353	3923528	3'end_modified_based_on_PAS_data
SPAC2F3.17c	I	-	3923521	3924176	3923693	3924079	3	3923521,3923771,3923994,	3923721,3923885,3924176,	3'end_modified_based_on_PAS_data
SPAC2F3.02	I	+	3924623	3925455	3924753	3925331	1	3924623	3925455	3'end_modified_based_on_PAS_data
SPAC2F3.03c	I	-	3925713	3927349	3925983	3927260	1	3925713	3927349	3'end_modified_based_on_PAS_data
SPAC2F3.04c	I	-	3927433	3928579	3927781	3928317	2	3927433,3927968,	3927884,3928579,	3'end_modified_based_on_PAS_data
SPAC2F3.05c	I	-	3928627	3929950	3928809	3929636	1	3928627	3929950	3'end_modified_based_on_PAS_data
SPAC2F3.06c	I	-	3930320	3934174	3931214	3934068	2	3930320,3933960,	3933838,3934174,	3'end_modified_based_on_PAS_data
SPAC2F3.08	I	+	3935123	3937861	3936053	3937780	3	3935123,3935548,3936596,	3935481,3936530,3937861,	3'end_modified_based_on_PAS_data
SPAC2F3.07c	I	-	3935527	3935833	3935528	3935833	1	3935527	3935833
SPAC2F3.09	I	+	3939597	3942023	3940263	3941939	1	3939597	3942023	3'end_modified_based_on_PAS_data
SPAC2F3.18c	I	-	3942100	3942965	3942299	3942802	3	3942100,3942505,3942774,	3942364,3942669,3942965,	3'end_modified_based_on_PAS_data
SPAC2F3.10	I	+	3943041	3946305	3943194	3946043	1	3943041	3946305	3'end_modified_based_on_PAS_data
SPAC2F3.11	I	+	3946545	3947792	3946578	3947774	2	3946545,3946737,	3946695,3947792,	3'end_modified_based_on_PAS_data
SPAC2F3.13c	I	-	3947860	3950224	3949057	3950178	3	3947860,3949056,3949996,	3947929,3949921,3950224,	3'end_modified_based_on_PAS_data
SPAC2F3.12c	I	-	3947928	3949019	3947930	3948946	5	3947928,3948282,3948406,3948537,3948734,	3948241,3948358,3948493,3948690,3949019,	3'end_modified_based_on_PAS_data
SPAC2F3.14c	I	-	3950404	3951679	3950520	3951515	1	3950404	3951679	3'end_modified_based_on_PAS_data
SPAC2F3.15	I	+	3953831	3956592	3954471	3956415	4	3953831,3955464,3955621,3956351,	3955418,3955555,3956300,3956592,	3'end_modified_based_on_PAS_data
SPAC2F3.16	I	+	3957084	3958639	3957143	3958606	4	3957084,3957511,3957899,3958066,	3957442,3957844,3958004,3958639,	3'end_modified_based_on_PAS_data
SPAC11G7.01	I	+	3959726	3961895	3959898	3961508	1	3959726	3961895	3'end_modified_based_on_PAS_data
SPAC11G7.02	I	+	3963057	3965908	3963323	3965870	4	3963057,3963390,3963464,3963751,	3963339,3963413,3963609,3965908,	3'end_modified_based_on_PAS_data
SPAC11G7.03	I	+	3966739	3968188	3966835	3967905	1	3966739	3968188	3'end_modified_based_on_PAS_data
SPAC11G7.05c	I	-	3968497	3971294	3969833	3970789	1	3968497	3971294	3'end_modified_based_on_PAS_data
SPAC11G7.04	I	+	3968931	3969413	3969009	3969395	1	3968931	3969413	3'end_modified_based_on_PAS_data
SPAC11G7.06c	I	-	3971540	3974699	3971942	3973234	1	3971540	3974699	3'end_modified_based_on_PAS_data
SPAPB18E9.01	I	+	3974309	3976265	3974310	3976079	8	3974309,3974540,3974673,3974878,3975192,3975484,3975881,3976013,	3974485,3974629,3974775,3975132,3975429,3975832,3975962,3976265,
SPAPB18E9.02c	I	-	3976216	3982149	3976370	3980689	2	3976216,3980558,	3980195,3982149,	3'end_modified_based_on_PAS_data
SPAPB18E9.04c	I	-	3982306	3985104	3982702	3985104	1	3982306	3985104	3'end_modified_based_on_PAS_data
SPAPB18E9.05c	I	-	3986541	3986920	3986648	3986920	1	3986541	3986920	3'end_modified_based_on_PAS_data
SPAPB15E9.01c	I	-	3986859	3991388	3987239	3990349	1	3986859	3991388	3'end_modified_based_on_PAS_data
SPAPB15E9.02c	I	-	3991840	3994099	3991878	3992444	1	3991840	3994099	3'end_modified_based_on_PAS_data
SPAPB15E9.06	I	+	3993494	3994457	3994002	3994271	1	3993494	3994457	3'end_modified_based_on_PAS_data
SPAPB15E9.03c	I	-	3996422	4000424	3996423	4000424	1	3996422	4000424
SPAC27E2.01	I	+	4001692	4003625	4001886	4003514	3	4001692,4002963,4003466,	4002860,4003416,4003625,	3'end_modified_based_on_PAS_data
SPAC27E2.02	I	+	4004220	4005679	4004507	4005508	3	4004220,4005153,4005340,	4005061,4005273,4005679,	3'end_modified_based_on_PAS_data
SPAC27E2.03c	I	-	4005764	4007722	4005850	4007028	2	4005764,4007591,	4007148,4007722,	3'end_modified_based_on_PAS_data
SPAC27E2.11c	I	-	4009080	4010224	4009573	4009818	1	4009080	4010224	3'end_modified_based_on_PAS_data
SPAC27E2.04c	I	-	4010618	4011430	4010686	4011249	1	4010618	4011430	3'end_modified_based_on_PAS_data
SPAC27E2.12	I	+	4010912	4011317	4010913	4011317	2	4010912,4011104,	4010930,4011317,
SPAC27E2.14	I	-	4011962	4012891	4012522	4012677	2	4011962,4012662,	4012611,4012891,	3'end_modified_based_on_PAS_data
SPAC27E2.05	I	+	4015049	4016510	4015050	4016487	2	4015049,4016239,	4016190,4016510,	3'end_modified_based_on_PAS_data
SPAC27E2.06c	I	-	4016502	4018850	4016578	4018197	1	4016502	4018850	3'end_modified_based_on_PAS_data
SPAC27E2.07	I	+	4019872	4021434	4020082	4021251	1	4019872	4021434	3'end_modified_based_on_PAS_data
SPAC27E2.08	I	+	4022491	4026493	4022492	4026493	1	4022491	4026493
SPAC27E2.09	I	+	4027001	4034239	4027114	4034046	1	4027001	4034239	3'end_modified_based_on_PAS_data
SPAC27E2.10c	I	-	4033238	4035920	4034287	4035782	6	4033238,4034577,4035090,4035215,4035478,4035708,	4034516,4034949,4035164,4035429,4035543,4035920,	3'end_modified_based_on_PAS_data
SPAPJ698.02c	I	-	4036531	4037624	4036723	4037586	1	4036531	4037624	3'end_modified_based_on_PAS_data
SPAPJ698.03c	I	-	4037933	4041848	4038144	4041764	1	4037933	4041848	3'end_modified_based_on_PAS_data
SPAC19G12.01c	I	-	4041808	4044613	4042034	4044419	5	4041808,4043599,4043748,4043913,4044181,	4043554,4043657,4043871,4044133,4044613,
SPAC19G12.02c	I	-	4044438	4049384	4044900	4047498	5	4044438,4045176,4046504,4047072,4048012,	4045135,4046433,4046970,4047963,4049384,	3'end_modified_based_on_PAS_data
SPAC19G12.03	I	+	4047208	4049181	4048141	4049103	2	4047208,4047979,	4047933,4049181,	3'end_modified_based_on_PAS_data
SPAC19G12.04	I	+	4049306	4050235	4049619	4050194	1	4049306	4050235	3'end_modified_based_on_PAS_data
SPAC19G12.05	I	+	4050904	4052178	4051128	4052003	1	4050904	4052178	3'end_modified_based_on_PAS_data
SPAC19G12.06c	I	-	4052366	4053397	4052852	4053247	1	4052366	4053397	3'end_modified_based_on_PAS_data
SPAC19G12.07c	I	-	4053547	4056672	4053810	4056017	7	4053547,4054109,4054233,4054626,4054847,4055081,4055963,	4054068,4054184,4054554,4054800,4054985,4055872,4056672,	3'end_modified_based_on_PAS_data
SPAC19G12.08	I	+	4056793	4058665	4056958	4058289	2	4056793,4057303,	4057015,4058665,	3'end_modified_based_on_PAS_data
SPAC19G12.09	I	+	4059979	4061179	4060252	4061106	1	4059979	4061179	3'end_modified_based_on_PAS_data
SPAC19G12.10c	I	-	4061360	4064952	4061510	4064518	1	4061360	4064952	3'end_modified_based_on_PAS_data
SPAC19G12.17	I	-	4065974	4066971	4066258	4066971	6	4065974,4066386,4066622,4066727,4066836,4066942,	4066328,4066491,4066652,4066785,4066858,4066971,	3'end_modified_based_on_PAS_data
SPAC19G12.11	I	+	4066980	4068278	4067434	4068186	1	4066980	4068278	3'end_modified_based_on_PAS_data
SPAC19G12.12	I	+	4068497	4069763	4068756	4069640	1	4068497	4069763	3'end_modified_based_on_PAS_data
SPAC19G12.13c	I	-	4068806	4070968	4069876	4070756	3	4068806,4070266,4070650,	4070172,4070613,4070968,	3'end_modified_based_on_PAS_data
SPAC19G12.14	I	+	4072136	4074773	4072376	4074753	3	4072136,4074179,4074387,	4074126,4074291,4074773,	3'end_modified_based_on_PAS_data
SPAC19G12.15c	I	-	4074838	4077914	4075267	4077720	1	4074838	4077914	3'end_modified_based_on_PAS_data
SPAC19G12.16c	I	-	4078258	4081129	4078938	4080950	1	4078258	4081129	3'end_modified_based_on_PAS_data
SPAC23A1.02c	I	-	4081482	4083493	4081483	4082775	1	4081482	4083493
SPAC23A1.03	I	+	4083623	4084528	4083686	4084430	2	4083623,4083947,	4083769,4084528,	3'end_modified_based_on_PAS_data
SPAC23A1.04c	I	-	4083918	4087736	4085020	4087440	2	4083918,4087333,	4087276,4087736,	3'end_modified_based_on_PAS_data
SPAC23A1.05	I	+	4088692	4089551	4088871	4089176	1	4088692	4089551	3'end_modified_based_on_PAS_data
SPAC23A1.06c	I	-	4088869	4092140	4090158	4092079	4	4088869,4091659,4091821,4092064,	4091357,4091756,4092024,4092140,	3'end_modified_based_on_PAS_data
SPAC23A1.07	I	+	4092109	4093120	4092329	4093084	1	4092109	4093120	3'end_modified_based_on_PAS_data
SPAC23A1.08c	I	-	4093253	4093832	4093429	4093767	1	4093253	4093832	3'end_modified_based_on_PAS_data
SPAC23A1.09	I	+	4093920	4094845	4094177	4094542	1	4093920	4094845	3'end_modified_based_on_PAS_data
SPAC23A1.10	I	+	4095133	4096619	4095202	4096584	1	4095133	4096619	3'end_modified_based_on_PAS_data
SPAC23A1.11	I	+	4097267	4098004	4097334	4097982	2	4097267,4097429,	4097374,4098004,	3'end_modified_based_on_PAS_data
SPAC23A1.12c	I	-	4098228	4100284	4098303	4100123	2	4098228,4100065,	4100014,4100284,	3'end_modified_based_on_PAS_data
SPAC23A1.20	I	-	4100407	4101275	4100755	4101275	2	4100407,4101271,	4101269,4101275,	3'end_modified_based_on_PAS_data
SPAC23A1.14c	I	-	4101676	4103209	4101759	4102955	1	4101676	4103209	3'end_modified_based_on_PAS_data
SPAC23A1.15c	I	-	4103704	4104756	4103942	4104622	1	4103704	4104756	3'end_modified_based_on_PAS_data
SPAC23A1.16c	I	-	4104689	4105778	4105116	4105709	1	4104689	4105778
SPAC23A1.17	I	+	4106701	4111983	4106827	4111662	1	4106701	4111983	3'end_modified_based_on_PAS_data
SPAC23A1.18c	I	-	4112050	4113727	4112685	4113596	1	4112050	4113727	3'end_modified_based_on_PAS_data
SPAC23A1.19c	I	-	4113213	4117261	4113815	4117181	2	4113213,4114108,	4113933,4117261,	3'end_modified_based_on_PAS_data
SPAC26H5.02c	I	-	4116781	4119311	4117287	4118973	5	4116781,4117425,4118244,4118307,4118381,	4117385,4118200,4118262,4118338,4119311,	3'end_modified_based_on_PAS_data
SPAC26H5.03	I	+	4119430	4121674	4119899	4121638	4	4119430,4120125,4120269,4120577,	4120030,4120228,4120512,4121674,	3'end_modified_based_on_PAS_data
SPAC26H5.04	I	+	4121875	4124660	4122149	4124518	1	4121875	4124660	3'end_modified_based_on_PAS_data
SPAC26H5.05	I	+	4124999	4128677	4125212	4128667	1	4124999	4128677	3'end_modified_based_on_PAS_data
SPAC26H5.06	I	+	4129144	4131509	4129529	4131314	3	4129144,4129643,4129836,	4129597,4129764,4131509,	3'end_modified_based_on_PAS_data
SPAC26H5.07c	I	-	4131365	4133498	4131566	4133463	3	4131365,4133226,4133376,	4132923,4133299,4133498,	3'end_modified_based_on_PAS_data
SPAC26H5.08c	I	-	4134264	4136031	4134622	4135587	1	4134264	4136031	3'end_modified_based_on_PAS_data
SPAC26H5.09c	I	-	4137264	4139080	4137573	4138682	2	4137264,4138979,	4138718,4139080,	3'end_modified_based_on_PAS_data
SPAC26H5.10c	I	-	4140518	4142329	4141740	4142213	1	4140518	4142329	3'end_modified_based_on_PAS_data
SPAC26H5.11	I	+	4142848	4147161	4144166	4147113	2	4142848,4147028,	4146978,4147161,	3'end_modified_based_on_PAS_data
SPAC26H5.12	I	+	4147642	4151501	4147739	4151203	1	4147642	4151501	3'end_modified_based_on_PAS_data
SPAC26H5.13c	I	-	4151201	4153031	4151695	4152494	2	4151201,4152434,	4152345,4153031,	3'end_modified_based_on_PAS_data
SPAC25B8.01	I	+	4155464	4156119	4155473	4155973	1	4155464	4156119	3'end_modified_based_on_PAS_data
SPAC25B8.02	I	+	4156471	4157511	4156539	4157342	1	4156471	4157511	3'end_modified_based_on_PAS_data
SPAC25B8.03	I	+	4157826	4160494	4158828	4160378	1	4157826	4160494	3'end_modified_based_on_PAS_data
SPAC25B8.04c	I	-	4160598	4162328	4160852	4161988	1	4160598	4162328	3'end_modified_based_on_PAS_data
SPAC25B8.05	I	+	4162276	4164211	4162800	4164152	1	4162276	4164211	3'end_modified_based_on_PAS_data
SPAC25B8.06c	I	-	4162444	4165940	4164278	4165774	2	4162444,4164656,	4164599,4165940,	3'end_modified_based_on_PAS_data
SPAC25B8.07c	I	-	4165999	4167734	4167311	4167652	1	4165999	4167734	3'end_modified_based_on_PAS_data
SPAC25B8.20	I	+	4166657	4167556	4166830	4167156	2	4166657,4167076,	4166968,4167556,	3'end_modified_based_on_PAS_data
SPAC25B8.08	I	+	4168211	4170170	4168212	4169984	1	4168211	4170170	3'end_modified_based_on_PAS_data
SPAC25B8.09	I	+	4170549	4171630	4170714	4171469	1	4170549	4171630	3'end_modified_based_on_PAS_data
SPAC25B8.10	I	+	4172122	4173484	4172176	4172946	1	4172122	4173484	3'end_modified_based_on_PAS_data
SPAC25B8.11	I	+	4173673	4176247	4174059	4176069	2	4173673,4175554,	4175508,4176247,	3'end_modified_based_on_PAS_data
SPAC25B8.12c	I	-	4176495	4178343	4177021	4177932	1	4176495	4178343	3'end_modified_based_on_PAS_data
SPAC25B8.13c	I	-	4179938	4183074	4180541	4181734	1	4179938	4183074	3'end_modified_based_on_PAS_data
SPAC25B8.14	I	+	4185112	4186576	4185523	4186434	1	4185112	4186576	3'end_modified_based_on_PAS_data
SPAC25B8.15c	I	-	4185367	4187542	4186512	4187225	1	4185367	4187542	3'end_modified_based_on_PAS_data
SPAC25B8.16	I	+	4187324	4189767	4187547	4189643	1	4187324	4189767	3'end_modified_based_on_PAS_data
SPAC25B8.17	I	+	4190287	4191414	4190353	4191240	1	4190287	4191414	3'end_modified_based_on_PAS_data
SPAC25B8.18	I	+	4191409	4192102	4191613	4191978	1	4191409	4192102	3'end_modified_based_on_PAS_data
SPAC25B8.19c	I	-	4192070	4195228	4192642	4194210	1	4192070	4195228	3'end_modified_based_on_PAS_data
SPAC683.03	I	+	4195641	4196593	4195642	4195959	1	4195641	4196593	3'end_modified_based_on_PAS_data
SPAC683.02c	I	-	4196769	4198686	4197659	4198315	1	4196769	4198686	3'end_modified_based_on_PAS_data
SPAC694.02	I	+	4200147	4205533	4200185	4205338	1	4200147	4205533	3'end_modified_based_on_PAS_data
SPAC694.03	I	+	4205732	4206681	4205765	4206580	2	4205732,4205936,	4205870,4206681,	3'end_modified_based_on_PAS_data
SPAC694.04c	I	-	4206669	4208253	4206795	4208112	2	4206669,4208057,	4207714,4208253,	3'end_modified_based_on_PAS_data
SPAC694.05c	I	-	4208401	4208903	4208475	4208847	3	4208401,4208553,4208844,	4208500,4208794,4208903,	3'end_modified_based_on_PAS_data
SPAC694.06c	I	-	4209162	4212453	4209284	4212343	1	4209162	4212453	3'end_modified_based_on_PAS_data
SPAC1F7.01c	I	-	4212515	4216888	4212706	4216803	1	4212515	4216888	3'end_modified_based_on_PAS_data
SPAC1F7.02c	I	-	4217218	4219400	4217418	4219154	1	4217218	4219400	3'end_modified_based_on_PAS_data
SPAC1F7.03	I	+	4219676	4222227	4220001	4222133	1	4219676	4222227	3'end_modified_based_on_PAS_data
SPAC1F7.14c	I	-	4222593	4222893	4222648	4222893	1	4222593	4222893	3'end_modified_based_on_PAS_data
SPAC1F7.04	I	+	4223777	4225321	4224180	4225119	2	4223777,4224581,	4224250,4225321,	3'end_modified_based_on_PAS_data
SPAC1F7.05	I	+	4226957	4229926	4226982	4229733	2	4226957,4227316,	4227000,4229926,	3'end_modified_based_on_PAS_data
SPAC1F7.06	I	+	4230614	4232688	4230850	4231605	1	4230614	4232688	3'end_modified_based_on_PAS_data
SPAC1F7.07c	I	-	4232986	4234760	4233303	4234496	1	4232986	4234760	3'end_modified_based_on_PAS_data
SPAC1F7.08	I	+	4235079	4237875	4235639	4237507	1	4235079	4237875	3'end_modified_based_on_PAS_data
SPAC1F7.09c	I	-	4241155	4243446	4242016	4243044	1	4241155	4243446	3'end_modified_based_on_PAS_data
SPAC1F7.10	I	+	4243420	4244711	4243969	4244685	1	4243420	4244711	3'end_modified_based_on_PAS_data
SPAC1F7.11c	I	-	4244756	4247894	4245302	4247797	3	4244756,4247531,4247704,	4247474,4247614,4247894,	3'end_modified_based_on_PAS_data
SPAC1F7.12	I	+	4248776	4250177	4249066	4250088	1	4248776	4250177	3'end_modified_based_on_PAS_data
SPAC1F7.13c	I	-	4250430	4251468	4250657	4251418	1	4250430	4251468	3'end_modified_based_on_PAS_data
SPAC21E11.03c	I	-	4251670	4253622	4252403	4252918	1	4251670	4253622	3'end_modified_based_on_PAS_data
SPAC21E11.04	I	+	4254671	4255651	4254860	4255489	1	4254671	4255651	3'end_modified_based_on_PAS_data
SPAC21E11.05c	I	-	4254959	4257641	4255729	4257484	3	4254959,4256217,4257272,	4256152,4257132,4257641,	3'end_modified_based_on_PAS_data
SPAC21E11.06	I	+	4257686	4259312	4257736	4259139	1	4257686	4259312	3'end_modified_based_on_PAS_data
SPAC21E11.07	I	+	4259953	4261165	4260101	4261133	2	4259953,4260350,	4260295,4261165,	3'end_modified_based_on_PAS_data
SPAC21E11.08	I	+	4261532	4263718	4261888	4263699	1	4261532	4263718	3'end_modified_based_on_PAS_data
SPAC2C4.03c	I	-	4262968	4264621	4264024	4264549	4	4262968,4264213,4264386,4264544,	4264152,4264326,4264487,4264621,	3'end_modified_based_on_PAS_data
SPAC2C4.04c	I	-	4265548	4266618	4265722	4266099	1	4265548	4266618	3'end_modified_based_on_PAS_data
SPAC2C4.05	I	+	4267058	4267626	4267113	4267604	2	4267058,4267320,	4267233,4267626,	3'end_modified_based_on_PAS_data
SPAC2C4.06c	I	-	4269056	4270937	4269367	4270871	3	4269056,4270615,4270735,	4270554,4270674,4270937,	3'end_modified_based_on_PAS_data
SPAC2C4.07c	I	-	4270569	4274158	4271297	4274080	1	4270569	4274158	3'end_modified_based_on_PAS_data
SPAC2C4.08	I	+	4275059	4275928	4275171	4275902	1	4275059	4275928	3'end_modified_based_on_PAS_data
SPAC2C4.09	I	+	4276008	4276831	4276024	4276786	3	4276008,4276293,4276743,	4276244,4276680,4276831,	3'end_modified_based_on_PAS_data
SPAC2C4.10c	I	-	4276822	4278035	4277153	4277774	3	4276822,4277369,4277651,	4277317,4277582,4278035,	3'end_modified_based_on_PAS_data
SPAC2C4.11c	I	-	4278446	4279620	4278729	4279505	2	4278446,4279456,	4279405,4279620,	3'end_modified_based_on_PAS_data
SPAC2C4.12c	I	-	4279660	4281428	4279873	4280970	1	4279660	4281428
SPAC2C4.13	I	+	4281425	4282118	4281493	4282092	1	4281425	4282118	3'end_modified_based_on_PAS_data
SPAC2C4.14c	I	-	4282476	4284568	4283515	4284453	1	4282476	4284568	3'end_modified_based_on_PAS_data
SPAC2C4.15c	I	-	4284798	4286263	4284918	4286201	1	4284798	4286263
SPAC2C4.16c	I	-	4286703	4287454	4286813	4287415	1	4286703	4287454	3'end_modified_based_on_PAS_data
SPAC2C4.17c	I	-	4288063	4291776	4288401	4290923	1	4288063	4291776	3'end_modified_based_on_PAS_data
SPAC25G10.01	I	+	4295137	4296303	4295376	4296269	1	4295137	4296303	3'end_modified_based_on_PAS_data
SPAC25G10.02	I	-	4297111	4298605	4297129	4297905	1	4297111	4298605	3'end_modified_based_on_PAS_data
SPAC25G10.03	I	+	4299756	4301285	4300066	4301058	2	4299756,4300021,	4299958,4301285,	3'end_modified_based_on_PAS_data
SPAC25G10.04c	I	-	4301322	4303885	4301402	4303777	1	4301322	4303885	3'end_modified_based_on_PAS_data
SPAC25G10.05c	I	-	4304280	4305811	4304689	4305780	2	4304280,4305728,	4305569,4305811,	3'end_modified_based_on_PAS_data
SPAC25G10.06	I	+	4305948	4306391	4305971	4306326	2	4305948,4306187,	4306038,4306391,	3'end_modified_based_on_PAS_data
SPAC25G10.07c	I	-	4306427	4310340	4306719	4309976	1	4306427	4310340	3'end_modified_based_on_PAS_data
SPAC25G10.08	I	+	4310534	4312924	4310579	4312756	1	4310534	4312924	3'end_modified_based_on_PAS_data
SPAC25G10.09c	I	-	4313047	4318708	4313221	4318605	1	4313047	4318708	3'end_modified_based_on_PAS_data
SPAC27F1.02c	I	-	4318921	4320285	4319660	4320204	2	4318921,4320186,	4320127,4320285,	3'end_modified_based_on_PAS_data
SPAC27F1.03c	I	-	4320698	4321579	4320807	4321475	1	4320698	4321579	3'end_modified_based_on_PAS_data
SPAC27F1.04c	I	-	4321725	4323254	4321882	4323207	1	4321725	4323254	3'end_modified_based_on_PAS_data
SPAC27F1.05c	I	-	4323501	4325633	4323652	4325106	1	4323501	4325633	3'end_modified_based_on_PAS_data
SPAC27F1.10	I	-	4326028	4326914	4326488	4326793	1	4326028	4326914	3'end_modified_based_on_PAS_data
SPAC27F1.06c	I	-	4327188	4328451	4327283	4328371	1	4327188	4328451	3'end_modified_based_on_PAS_data
SPAC27F1.07	I	+	4328944	4330481	4329104	4330456	1	4328944	4330481	3'end_modified_based_on_PAS_data
SPAC27F1.08	I	+	4330992	4332977	4331339	4332904	1	4330992	4332977	3'end_modified_based_on_PAS_data
SPAC27F1.09c	I	-	4332837	4336797	4333170	4336787	3	4332837,4336621,4336777,	4336555,4336726,4336797,	3'end_modified_based_on_PAS_data
SPAC23D3.01	I	+	4337096	4338559	4337248	4338471	1	4337096	4338559	3'end_modified_based_on_PAS_data
SPAC23D3.02	I	+	4338672	4339947	4338742	4339816	2	4338672,4338867,	4338815,4339947,	3'end_modified_based_on_PAS_data
SPAC23D3.03c	I	-	4340056	4342124	4340146	4341564	1	4340056	4342124	3'end_modified_based_on_PAS_data
SPAC23D3.04c	I	-	4342145	4344039	4342487	4343608	1	4342145	4344039	3'end_modified_based_on_PAS_data
SPAC23D3.06c	I	-	4345756	4350846	4346602	4350620	2	4345756,4350521,	4350480,4350846,	3'end_modified_based_on_PAS_data
SPAC23D3.07	I	+	4350802	4352056	4351018	4351934	3	4350802,4351132,4351326,	4351067,4351278,4352056,	3'end_modified_based_on_PAS_data
SPAC23D3.09	I	-	4352333	4355333	4353826	4355176	2	4352333,4355172,	4355096,4355333,	3'end_modified_based_on_PAS_data
SPAC23D3.08	I	+	4352439	4353682	4352514	4353577	2	4352439,4353409,	4353359,4353682,	3'end_modified_based_on_PAS_data
SPAC23D3.10c	I	-	4355409	4358242	4355703	4357823	1	4355409	4358242
SPAC23D3.11	I	+	4357919	4359821	4358849	4359739	1	4357919	4359821	3'end_modified_based_on_PAS_data
SPAC23D3.12	I	+	4362492	4364605	4362901	4364580	1	4362492	4364605	3'end_modified_based_on_PAS_data
SPAC23D3.16	I	+	4365546	4366203	4365700	4366163	3	4365546,4365788,4366008,	4365734,4365844,4366203,	3'end_modified_based_on_PAS_data
SPAC23D3.17	I	-	4366121	4367171	4366509	4366868	3	4366121,4366610,4366769,	4366563,4366693,4367171,	3'end_modified_based_on_PAS_data
SPAC23D3.13c	I	-	4367590	4372712	4367707	4372712	4	4367590,4372346,4372523,4372631,	4372284,4372471,4372590,4372712,	3'end_modified_based_on_PAS_data
SPAC23D3.14c	I	-	4372538	4374987	4373039	4374987	4	4372538,4373370,4374376,4374732,	4373326,4374258,4374691,4374987,	3'end_modified_based_on_PAS_data
SPAC1527.01	I	+	4375300	4382735	4375499	4382692	1	4375300	4382735	3'end_modified_based_on_PAS_data
SPAC1527.02	I	+	4383078	4384200	4383203	4384017	3	4383078,4383264,4383749,	4383211,4383593,4384200,	3'end_modified_based_on_PAS_data
SPAC1527.03	I	+	4384449	4386142	4384659	4386086	1	4384449	4386142	3'end_modified_based_on_PAS_data
SPAC30.01c	I	-	4386841	4392522	4386956	4392424	1	4386841	4392522
SPAC30.02c	I	-	4392793	4393963	4392899	4393889	2	4392793,4393717,	4393572,4393963,	3'end_modified_based_on_PAS_data
SPAC30.03c	I	-	4394107	4395639	4394707	4395592	6	4394107,4394798,4395009,4395130,4395415,4395529,	4394741,4394967,4395092,4395367,4395491,4395639,	3'end_modified_based_on_PAS_data
SPAC30.04c	I	-	4395801	4400493	4395932	4400341	1	4395801	4400493	3'end_modified_based_on_PAS_data
SPAC29E6.01	I	+	4401732	4403805	4402017	4403663	3	4401732,4402218,4402364,	4402143,4402313,4403805,	3'end_modified_based_on_PAS_data
SPAC29E6.02	I	+	4403838	4405998	4404087	4405936	5	4403838,4404217,4404422,4405124,4405518,	4404167,4404376,4405082,4405435,4405998,	3'end_modified_based_on_PAS_data
SPAC29E6.03c	I	-	4405470	4409338	4405990	4409338	3	4405470,4407446,4409170,	4407375,4409096,4409338,	3'end_modified_based_on_PAS_data
SPAC29E6.05c	I	-	4409721	4411336	4410605	4411172	2	4409721,4410688,	4410633,4411336,	3'end_modified_based_on_PAS_data
SPAC29E6.04	I	+	4409772	4410986	4409773	4410391	2	4409772,4410193,	4410192,4410986,	3'end_modified_based_on_PAS_data
SPAC29E6.06c	I	-	4411423	4413996	4411655	4413919	1	4411423	4413996	3'end_modified_based_on_PAS_data
SPAC29E6.07	I	+	4414823	4415258	4414824	4415174	1	4414823	4415258	3'end_modified_based_on_PAS_data
SPAC29E6.08	I	+	4415473	4416638	4415547	4416619	4	4415473,4416004,4416117,4416448,	4415749,4416065,4416378,4416638,	3'end_modified_based_on_PAS_data
SPAC29E6.09	I	+	4417363	4418680	4417470	4418489	1	4417363	4418680
SPAC29E6.10c	I	-	4418867	4422511	4418954	4422211	1	4418867	4422511	3'end_modified_based_on_PAS_data
SPAC16.01	I	+	4422699	4424654	4423002	4424176	9	4422699,4423111,4423306,4423365,4423516,4423625,4423692,4423829,4424011,	4423027,4423190,4423312,4423404,4423557,4423644,4423785,4423964,4424654,	3'end_modified_based_on_PAS_data
SPAC16.02c	I	-	4424575	4427046	4425250	4426965	10	4424575,4425892,4426036,4426198,4426458,4426576,4426653,4426699,4426792,4426922,	4425837,4425992,4426110,4426268,4426527,4426601,4426659,4426736,4426878,4427046,	3'end_modified_based_on_PAS_data
SPAC16.03c	I	-	4427603	4428958	4427715	4428805	2	4427603,4428688,	4428611,4428958,	3'end_modified_based_on_PAS_data
SPAC16.04	I	+	4429630	4431711	4429684	4431585	2	4429630,4429772,	4429724,4431711,	3'end_modified_based_on_PAS_data
SPAC16.05c	I	-	4431864	4434012	4432304	4433632	1	4431864	4434012	3'end_modified_based_on_PAS_data
SPAC9E9.02	I	-	4434477	4437145	4435617	4435913	1	4434477	4437145
SPAC9E9.01	I	+	4434860	4435509	4434861	4435201	2	4434860,4434938,	4434897,4435509,
SPAC9E9.17c	I	-	4437310	4437862	4437311	4437862	4	4437310,4437605,4437731,4437859,	4437401,4437648,4437813,4437862,
SPAC9E9.03	I	+	4439836	4442426	4440096	4442372	1	4439836	4442426	3'end_modified_based_on_PAS_data
SPAC9E9.04	I	+	4442979	4444155	4443078	4443929	2	4442979,4443518,	4443233,4444155,	3'end_modified_based_on_PAS_data
SPAC9E9.05	I	+	4444386	4445547	4444461	4445402	1	4444386	4445547	3'end_modified_based_on_PAS_data
SPAC9E9.06c	I	-	4445540	4447549	4445866	4447468	2	4445540,4447399,	4447341,4447549,	3'end_modified_based_on_PAS_data
SPAC9E9.07c	I	-	4447590	4449571	4448915	4449517	1	4447590	4449571	3'end_modified_based_on_PAS_data
SPAC9E9.08	I	+	4450588	4453099	4451115	4453069	4	4450588,4450925,4451919,4452640,	4450845,4451864,4452585,4453099,	3'end_modified_based_on_PAS_data
SPAC9E9.09c	I	-	4452599	4455187	4453560	4455071	1	4452599	4455187	3'end_modified_based_on_PAS_data
SPAC9E9.10c	I	-	4458919	4460959	4459225	4460769	1	4458919	4460959
SPAC9E9.11	I	+	4461696	4462905	4461784	4462785	1	4461696	4462905	3'end_modified_based_on_PAS_data
SPAC9E9.12c	I	-	4462875	4467700	4463079	4467362	1	4462875	4467700	3'end_modified_based_on_PAS_data
SPAC9E9.13	I	-	4467785	4469061	4468236	4468995	2	4467785,4468967,	4468768,4469061,	3'end_modified_based_on_PAS_data
SPAC9E9.14	I	+	4469174	4470390	4469661	4470356	1	4469174	4470390	3'end_modified_based_on_PAS_data
SPAC9E9.15	I	+	4470560	4471381	4470681	4471340	1	4470560	4471381	3'end_modified_based_on_PAS_data
SPAC17C9.16c	I	+	4472471	4474415	4472611	4474259	2	4472471,4473324,	4473271,4474415,	3'end_modified_based_on_PAS_data
SPAC17C9.15c	I	+	4475147	4475762	4475290	4475574	1	4475147	4475762	3'end_modified_based_on_PAS_data
SPAC17C9.14	I	-	4475179	4476962	4475870	4476710	2	4475179,4476616,	4476474,4476962,	3'end_modified_based_on_PAS_data
SPAC17C9.13c	I	+	4477471	4478703	4477850	4478638	1	4477471	4478703	3'end_modified_based_on_PAS_data
SPAC17C9.12	I	-	4477847	4479970	4478642	4479911	3	4477847,4479376,4479721,	4479295,4479492,4479970,	3'end_modified_based_on_PAS_data
SPAC17C9.11c	I	+	4480190	4481986	4480905	4481930	3	4480190,4481157,4481892,	4481012,4481734,4481986,	3'end_modified_based_on_PAS_data
SPAC17C9.10	I	-	4480829	4483837	4481960	4482775	1	4480829	4483837	3'end_modified_based_on_PAS_data
SPAC17C9.09c	I	+	4483737	4484491	4484078	4484466	3	4483737,4484252,4484364,	4484194,4484321,4484491,	3'end_modified_based_on_PAS_data
SPAC17C9.08	I	-	4484704	4486171	4484835	4485994	3	4484704,4485349,4485712,	4485274,4485596,4486171,	3'end_modified_based_on_PAS_data
SPAC17C9.07	I	-	4486260	4488205	4486562	4488067	1	4486260	4488205	3'end_modified_based_on_PAS_data
SPAC17C9.06	I	-	4488343	4490553	4488784	4490292	2	4488343,4490187,	4490106,4490553,	3'end_modified_based_on_PAS_data
SPAC17C9.05c	I	+	4490443	4491661	4490536	4491614	5	4490443,4490647,4490836,4490960,4491431,	4490610,4490711,4490914,4491382,4491661,	3'end_modified_based_on_PAS_data
SPAC17C9.03	I	-	4491856	4496637	4492093	4496304	1	4491856	4496637	3'end_modified_based_on_PAS_data
SPAC17C9.02c	I	+	4496732	4498031	4496970	4497789	2	4496732,4497075,	4497032,4498031,	3'end_modified_based_on_PAS_data
SPAC17C9.01c	I	+	4498073	4500401	4498132	4500280	3	4498073,4498480,4498757,	4498435,4498651,4500401,	3'end_modified_based_on_PAS_data
SPAC1851.02	I	+	4500525	4501608	4500634	4501536	2	4500525,4501022,	4500959,4501608,	3'end_modified_based_on_PAS_data
SPAC1851.03	I	+	4502332	4503448	4502408	4503387	4	4502332,4502509,4502994,4504252,	4502430,4502789,4504191,4503448,	3'end_modified_based_on_PAS_data
SPAC1851.04c	I	-	4503434	4506928	4503683	4506841	1	4503434	4506928	3'end_modified_based_on_PAS_data
SPAC27D7.02c	I	-	4507053	4509970	4507598	4509850	1	4507053	4509970	3'end_modified_based_on_PAS_data
SPAC27D7.03c	I	-	4510770	4515015	4511040	4513292	1	4510770	4515015	3'end_modified_based_on_PAS_data
SPAC27D7.04	I	+	4517411	4518430	4517542	4517832	1	4517411	4518430	3'end_modified_based_on_PAS_data
SPAC27D7.05c	I	-	4517774	4518562	4517973	4518296	1	4517774	4518562	3'end_modified_based_on_PAS_data
SPAC27D7.06	I	+	4518999	4520168	4519046	4520071	1	4518999	4520168	3'end_modified_based_on_PAS_data
SPAC27D7.07c	I	-	4520164	4521063	4520538	4520990	3	4520164,4520883,4520976,	4520827,4520933,4521063,	3'end_modified_based_on_PAS_data
SPAC27D7.08c	I	-	4521377	4523223	4521472	4522950	7	4521377,4521902,4522039,4522464,4522665,4522754,4522876,	4521846,4521992,4522416,4522619,4522676,4522830,4523223,	3'end_modified_based_on_PAS_data
SPAC27D7.09c	I	-	4523308	4524731	4523388	4524539	1	4523308	4524731	3'end_modified_based_on_PAS_data
SPAC27D7.11c	I	-	4529388	4531031	4529462	4530853	1	4529388	4531031
SPAC27D7.12c	I	-	4533325	4534385	4533517	4534248	1	4533325	4534385
SPAC27D7.13c	I	-	4534673	4536686	4534674	4536686	1	4534673	4536686
SPAC27D7.14c	I	-	4536982	4540298	4537135	4540254	1	4536982	4540298	3'end_modified_based_on_PAS_data
SPAC637.03	I	+	4542090	4543429	4542554	4543363	1	4542090	4543429	3'end_modified_based_on_PAS_data
SPAC637.04	I	+	4543485	4546812	4544074	4546757	3	4543485,4544121,4544289,	4544082,4544233,4546812,	3'end_modified_based_on_PAS_data
SPAC637.05c	I	-	4546743	4548985	4547080	4548828	5	4546743,4547624,4548567,4548674,4548787,	4547579,4548474,4548616,4548746,4548985,	3'end_modified_based_on_PAS_data
SPAC637.06	I	+	4549808	4551026	4549926	4550969	1	4549808	4551026	3'end_modified_based_on_PAS_data
SPAC637.07	I	+	4551739	4553642	4551851	4553554	1	4551739	4553642	3'end_modified_based_on_PAS_data
SPAC637.08	I	+	4553893	4555163	4554115	4555068	1	4553893	4555163	3'end_modified_based_on_PAS_data
SPAC637.09	I	+	4555183	4557377	4555399	4557294	1	4555183	4557377	3'end_modified_based_on_PAS_data
SPAC637.10c	I	-	4557559	4558762	4557721	4558636	4	4557559,4558018,4558421,4558610,	4557955,4558342,4558568,4558762,	3'end_modified_based_on_PAS_data
SPAC637.11	I	+	4558822	4561349	4559293	4561236	1	4558822	4561349	3'end_modified_based_on_PAS_data
SPAC637.12c	I	-	4560728	4562918	4561384	4562775	1	4560728	4562918	3'end_modified_based_on_PAS_data
SPAC637.13c	I	-	4563440	4565468	4563894	4565390	1	4563440	4565468	3'end_modified_based_on_PAS_data
SPAC31F12.01	I	+	4566341	4570318	4567307	4570123	1	4566341	4570318	3'end_modified_based_on_PAS_data
SPAC12B10.01c	I	-	4570316	4575656	4570498	4575441	1	4570316	4575656	3'end_modified_based_on_PAS_data
SPAC12B10.02c	I	-	4575989	4577002	4576228	4576935	1	4575989	4577002	3'end_modified_based_on_PAS_data
SPAC12B10.03	I	+	4578163	4580324	4578627	4580258	1	4578163	4580324	3'end_modified_based_on_PAS_data
SPAC12B10.04	I	+	4580655	4582172	4580824	4582145	3	4580655,4581835,4581977,	4581783,4581919,4582172,	3'end_modified_based_on_PAS_data
SPAC12B10.05	I	+	4582298	4584386	4582378	4584333	12	4582298,4582594,4582746,4582806,4582868,4582930,4583006,4583173,4583618,4583739,4584010,4584162,	4582549,4582697,4582767,4582833,4582882,4582963,4583134,4583557,4583696,4583961,4584118,4584386,	3'end_modified_based_on_PAS_data
SPAC12B10.06c	I	-	4584321	4585226	4584550	4585025	2	4584321,4584732,	4584676,4585226,	3'end_modified_based_on_PAS_data
SPAC12B10.07	I	+	4584464	4586380	4585255	4586135	3	4584464,4585370,4585628,	4585324,4585564,4586380,	3'end_modified_based_on_PAS_data
SPAC12B10.08c	I	-	4586406	4588764	4586584	4588058	3	4586406,4587449,4587982,	4587390,4587937,4588764,	3'end_modified_based_on_PAS_data
SPAC12B10.09	I	+	4588249	4589659	4588250	4589574	4	4588249,4588566,4588868,4589409,	4588510,4588723,4589323,4589659,	3'end_modified_based_on_PAS_data
SPAC12B10.10	I	+	4590151	4591524	4590265	4591524	1	4590151	4591524
SPAC12B10.11	I	+	4591854	4593623	4591855	4593567	1	4591854	4593623	3'end_modified_based_on_PAS_data
SPAC12B10.12c	I	-	4593673	4596120	4593873	4595789	1	4593673	4596120	3'end_modified_based_on_PAS_data
SPAC12B10.13	I	+	4596233	4597319	4596439	4597269	3	4596233,4596603,4596843,	4596539,4596799,4597319,	3'end_modified_based_on_PAS_data
SPAC12B10.14c	I	-	4597371	4599622	4597567	4599622	2	4597371,4597679,	4597621,4599622,	3'end_modified_based_on_PAS_data
SPAC12B10.15c	I	-	4599839	4600817	4600263	4600706	1	4599839	4600817	3'end_modified_based_on_PAS_data
SPAC12B10.16c	I	-	4601279	4603478	4601527	4603221	2	4601279,4603146,	4602981,4603478,	3'end_modified_based_on_PAS_data
SPAC1093.07	I	-	4605216	4606871	4605907	4606143	1	4605216	4606871	3'end_modified_based_on_PAS_data
SPAC1093.01	I	+	4606298	4611436	4607632	4611417	1	4606298	4611436	3'end_modified_based_on_PAS_data
SPAC1093.02	I	+	4612098	4612827	4612131	4612826	1	4612098	4612827	3'end_modified_based_on_PAS_data
SPAC1093.03	I	+	4613442	4616355	4613627	4616331	5	4613442,4613722,4614151,4614437,4614995,	4613686,4614081,4614378,4614954,4616355,	3'end_modified_based_on_PAS_data
SPAC1093.04c	I	-	4614424	4618620	4616462	4618140	5	4614424,4616667,4617352,4617996,4618359,	4616623,4617281,4617935,4618297,4618620,	3'end_modified_based_on_PAS_data
SPAC1093.05	I	+	4619602	4622047	4619693	4621900	1	4619602	4622047	3'end_modified_based_on_PAS_data
SPAC1093.06c	I	-	4621969	4635111	4622166	4634756	1	4621969	4635111	3'end_modified_based_on_PAS_data
SPAC30C2.02	I	+	4635484	4636730	4635747	4636703	1	4635484	4636730	3'end_modified_based_on_PAS_data
SPAC30C2.03	I	+	4637118	4637936	4637270	4637902	1	4637118	4637936	3'end_modified_based_on_PAS_data
SPAC30C2.04	I	+	4638116	4639476	4638117	4639469	1	4638116	4639476	3'end_modified_based_on_PAS_data
SPAC30C2.05	I	+	4639677	4640583	4639884	4640477	4	4639677,4639968,4640075,4640446,	4639924,4640020,4640365,4640583,	3'end_modified_based_on_PAS_data
SPAC30C2.06c	I	-	4640383	4642326	4640742	4642139	1	4640383	4642326	3'end_modified_based_on_PAS_data
SPAC30C2.07	I	+	4642289	4645054	4642495	4645023	1	4642289	4645054	3'end_modified_based_on_PAS_data
SPAC30C2.08	I	+	4645459	4647596	4645560	4647171	4	4645459,4645853,4646645,4646793,	4645722,4646589,4646742,4647596,	3'end_modified_based_on_PAS_data
SPAC1635.01	I	+	4648899	4650272	4649258	4650106	2	4648899,4649079,	4649003,4650272,	3'end_modified_based_on_PAS_data
SPAC144.01	I	-	4650425	4651169	4650666	4651062	2	4650425,4650822,	4650764,4651169,	3'end_modified_based_on_PAS_data
SPAC144.02	I	+	4652936	4654420	4653093	4653842	1	4652936	4654420	3'end_modified_based_on_PAS_data
SPAC144.03	I	+	4654661	4656427	4654684	4656410	3	4654661,4654766,4655246,	4654727,4654863,4656427,	3'end_modified_based_on_PAS_data
SPAC144.04c	I	-	4656535	4658322	4656720	4658018	1	4656535	4658322	3'end_modified_based_on_PAS_data
SPAC144.05	I	+	4658793	4663804	4659256	4663543	6	4658793,4658862,4662617,4662921,4663163,4663244,	4658819,4662577,4662883,4663121,4663204,4663804,	3'end_modified_based_on_PAS_data
SPAC144.06	I	+	4664298	4667230	4664387	4667039	5	4664298,4664585,4664798,4666713,4667015,	4664545,4664747,4666668,4666976,4667230,	3'end_modified_based_on_PAS_data
SPAC144.07c	I	-	4667155	4668769	4667394	4668341	1	4667155	4668769	3'end_modified_based_on_PAS_data
SPAC144.08	I	+	4668469	4669709	4668874	4669551	2	4668469,4669753,	4669710,4669709,	3'end_modified_based_on_PAS_data
SPAC144.09c	I	-	4669638	4671454	4669888	4671055	2	4669638,4670905,	4670862,4671454,	3'end_modified_based_on_PAS_data
SPAC144.10c	I	-	4671476	4673090	4671564	4672943	1	4671476	4673090	3'end_modified_based_on_PAS_data
SPAC144.11	I	+	4674586	4675123	4674612	4675070	1	4674586	4675123	3'end_modified_based_on_PAS_data
SPAC144.12	I	+	4675115	4677473	4676624	4677448	1	4675115	4677473	3'end_modified_based_on_PAS_data
SPAC144.13c	I	-	4677893	4681148	4678386	4680056	1	4677893	4681148	3'end_modified_based_on_PAS_data
SPAC144.14	I	+	4681263	4683240	4681626	4683213	2	4681263,4682328,	4682276,4683240,	3'end_modified_based_on_PAS_data
SPAC144.15c	I	-	4681485	4685737	4683276	4685381	2	4681485,4685525,	4685465,4685737,	3'end_modified_based_on_PAS_data
SPAC144.16	I	+	4686461	4687227	4686562	4687101	1	4686461	4687227	3'end_modified_based_on_PAS_data
SPAC144.17c	I	-	4686515	4689196	4687388	4688831	3	4686515,4687521,4688512,	4687477,4688462,4689196,	3'end_modified_based_on_PAS_data
SPAC144.18	I	+	4689240	4691340	4690170	4691207	1	4689240	4691340	3'end_modified_based_on_PAS_data
SPAC1834.01	I	+	4691802	4693265	4691927	4693228	1	4691802	4693265	3'end_modified_based_on_PAS_data
SPAC1834.02	I	+	4693680	4698525	4693771	4698492	1	4693680	4698525	3'end_modified_based_on_PAS_data
SPAC1834.03c	I	-	4698766	4699544	4699085	4699396	1	4698766	4699544	3'end_modified_based_on_PAS_data
SPAC1834.04	I	+	4699690	4700305	4699829	4700239	1	4699690	4700305	3'end_modified_based_on_PAS_data
SPAC1834.05	I	+	4702255	4704483	4702588	4704321	1	4702255	4704483	3'end_modified_based_on_PAS_data
SPAC1834.06c	I	-	4704484	4706031	4704790	4705919	3	4704484,4705309,4705817,	4705224,4705762,4706031,	3'end_modified_based_on_PAS_data
SPAC1834.07	I	+	4706792	4709027	4706915	4708958	5	4706792,4707078,4707386,4707505,4707732,	4707025,4707178,4707460,4707659,4709027,	3'end_modified_based_on_PAS_data
SPAC1834.08	I	+	4709726	4715064	4709970	4714989	2	4709726,4710138,	4710038,4715064,	3'end_modified_based_on_PAS_data
SPAC1834.09	I	+	4716548	4717727	4716570	4717490	1	4716548	4717727	3'end_modified_based_on_PAS_data
SPAC1834.10c	I	-	4717678	4718455	4717714	4718311	2	4717678,4718088,	4718027,4718455,	3'end_modified_based_on_PAS_data
SPAC1834.11c	I	-	4718600	4721597	4718738	4721116	1	4718600	4721597	3'end_modified_based_on_PAS_data
SPAC1834.13	I	-	4721586	4722717	4722348	4722584	1	4721586	4722717
SPAC17D4.01	I	+	4722805	4724438	4723018	4724400	3	4722805,4723375,4723637,	4723048,4723508,4724438,	3'end_modified_based_on_PAS_data
SPAC17D4.02	I	+	4724741	4726794	4724803	4726760	2	4724741,4726463,	4726422,4726794,	3'end_modified_based_on_PAS_data
SPAC17D4.03c	I	-	4726782	4729409	4726860	4729058	1	4726782	4729409	3'end_modified_based_on_PAS_data
SPAC17D4.04	I	+	4729677	4731996	4729751	4731995	5	4729677,4729833,4729919,4730087,4731937,	4729783,4729880,4730042,4731893,4731996,	3'end_modified_based_on_PAS_data
SPAC458.02c	I	-	4732013	4733951	4732192	4733815	3	4732013,4733425,4733719,	4733328,4733599,4733951,	3'end_modified_based_on_PAS_data
SPAC458.03	I	+	4734086	4737598	4734862	4737468	1	4734086	4737598	3'end_modified_based_on_PAS_data
SPAC458.04c	I	-	4737480	4738962	4737605	4738854	5	4737480,4738188,4738329,4738596,4738778,	4738147,4738283,4738554,4738740,4738962,
SPAC458.05	I	+	4740187	4742677	4740237	4742642	1	4740187	4742677	3'end_modified_based_on_PAS_data
SPAC458.06	I	+	4742808	4744269	4742869	4744167	5	4742808,4743034,4743183,4743328,4743469,	4742983,4743135,4743272,4743420,4744269,	3'end_modified_based_on_PAS_data
SPAC458.07	I	+	4744527	4746125	4744584	4746099	4	4744527,4744732,4744869,4745139,	4744690,4744828,4745011,4746125,	3'end_modified_based_on_PAS_data
SPAPYUG7.02c	I	-	4746011	4748489	4746193	4748288	3	4746011,4746322,4748265,	4746283,4748206,4748489,	3'end_modified_based_on_PAS_data
SPAPYUG7.03c	I	-	4748743	4751456	4749139	4751259	1	4748743	4751456	3'end_modified_based_on_PAS_data
SPAPYUG7.04c	I	-	4751314	4752521	4751684	4752332	5	4751314,4751809,4751984,4752157,4752291,	4751734,4751942,4752034,4752224,4752521,	3'end_modified_based_on_PAS_data
SPAPYUG7.05	I	+	4752683	4753783	4752794	4753642	1	4752683	4753783	3'end_modified_based_on_PAS_data
SPAPYUG7.06	I	+	4754129	4754844	4754183	4754788	1	4754129	4754844	3'end_modified_based_on_PAS_data
SPAC1782.01	I	+	4754861	4760092	4755007	4760046	1	4754861	4760092	3'end_modified_based_on_PAS_data
SPAC1782.02c	I	-	4760025	4761239	4760301	4760886	2	4760025,4760751,	4760651,4761239,	3'end_modified_based_on_PAS_data
SPAC1782.03	I	+	4761229	4762970	4761807	4762874	1	4761229	4762970	3'end_modified_based_on_PAS_data
[truncated: 3,120 more rows]
