# Supplementary material for: Common mechanism of transcription termination at coding and noncoding RNA genes in fission yeast
Source: Nat Commun. 2018 Oct 19;9:4364. doi: 10.1038/s41467-018-06546-x (PMC6195540; doi:10.1038/s41467-018-06546-x)
Supplement: Supplementary file 5 — Supplementary Data 2 [file 41467_2018_6546_MOESM5_ESM.xlsx]

## Sheet: Sheet1
Supplementary Table 2. List of monocistronic snoRNA genes used in this study in genePred format, including those modified according to the strongest polyadenylation site as determined by reanalyzis of 3’READS data.
name	chrom	strand	txStart	txEnd	cdsStart	cdsEnd	exonCount	exonStarts	exonEnds	note
SPSNORNA.29	I	-	339500	339642	339548	339642	1	339500	339642	3'end_modified_based_on_PAS_data
SPSNORNA.01	I	+	431220	431463	431220	431301	1	431220	431463	3'end_modified_based_on_PAS_data
SPSNRNA.03	I	-	987570	987825	987570	987825	1	987570	987825
SPSNORNA.53	I	+	1316808	1316891	1316808	1316891	1	1316808	1316891
SPSNORNA.48	I	+	1451227	1451437	1451227	1451437	1	1451227	1451437
SPSNORNA.50	I	-	2330240	2330647	2330437	2330647	1	2330240	2330647	3'end_modified_based_on_PAS_data
SPSNORNA.12	I	-	2627735	2628071	2627988	2628071	1	2627735	2628071	3'end_modified_based_on_PAS_data
SPSNORNA.54	I	+	2705950	2706049	2705950	2706037	1	2705950	2706049	3'end_modified_based_on_PAS_data
SPSNORNA.52	I	+	2789709	2790584	2789709	2789981	1	2789709	2790584	3'end_modified_based_on_PAS_data
SPSNORNA.43	I	-	3316387	3316609	3316466	3316609	1	3316387	3316609	3'end_modified_based_on_PAS_data
SPSNORNA.20	I	+	3394875	3395268	3394875	3395200	1	3394875	3395268	3'end_modified_based_on_PAS_data
SPSNORNA.30	I	-	3851642	3851841	3851768	3851841	1	3851642	3851841	3'end_modified_based_on_PAS_data
SPSNORNA.13	I	+	4154912	4155004	4154912	4155002	1	4154912	4155004	3'end_modified_based_on_PAS_data
SPSNORNA.14	I	+	4238306	4238401	4238306	4238401	1	4238306	4238401
SPSNORNA.16	I	-	5148473	5148555	5148474	5148555	1	5148473	5148555	3'end_modified_based_on_PAS_data
SPSNORNA.19	I	+	5387559	5387744	5387559	5387641	1	5387559	5387744	3'end_modified_based_on_PAS_data
SPSNORNA.35	II	-	884069	884332	884166	884332	1	884069	884332	3'end_modified_based_on_PAS_data
SPSNORNA.47	II	-	1467984	1468406	1468185	1468406	1	1467984	1468406	3'end_modified_based_on_PAS_data
SPSNORNA.40	II	+	1917406	1917716	1917406	1917613	1	1917406	1917716	3'end_modified_based_on_PAS_data
SPSNORNA.39	II	-	1956501	1957449	1957286	1957449	1	1956501	1957449	3'end_modified_based_on_PAS_data
SPSNORNA.44	II	+	2121215	2121434	2121215	2121358	1	2121215	2121434	3'end_modified_based_on_PAS_data
SPSNORNA.36	II	-	2265956	2266169	2266028	2266169	1	2265956	2266169	3'end_modified_based_on_PAS_data
SPSNORNA.34	II	+	2411190	2411454	2411190	2411361	1	2411190	2411454	3'end_modified_based_on_PAS_data
SPSNORNA.38	II	-	2447904	2448048	2447904	2448048	1	2447904	2448048
SPSNORNA.45	II	+	3172781	3172974	3172781	3172923	1	3172781	3172974	3'end_modified_based_on_PAS_data
SPNCRNA.445	II	-	3874254	3874906	3874254	3874906	1	3874254	3874906	3'end_modified_based_on_PAS_data
SPSNRNA.07	II	-	3958832	3959086	3958832	3959086	1	3958832	3959086
SPSNORNA.32	III	+	583416	583683	583416	583605	1	583416	583683	3'end_modified_based_on_PAS_data
SPSNORNA.46	III	+	923877	924118	923877	924086	1	923877	924118	3'end_modified_based_on_PAS_data
SPSNORNA.37	III	-	992436	992602	992436	992602	1	992436	992602
SPSNORNA.41	III	-	1717843	1718087	1717920	1718087	1	1717843	1718087	3'end_modified_based_on_PAS_data
