# Supplementary material for: Common mechanism of transcription termination at coding and noncoding RNA genes in fission yeast
Source: Nat Commun. 2018 Oct 19;9:4364. doi: 10.1038/s41467-018-06546-x (PMC6195540; doi:10.1038/s41467-018-06546-x)
Supplement: Supplementary file 6 — Supplementary Data 3 [file 41467_2018_6546_MOESM6_ESM.xlsx]

## Sheet: Sheet1
Supplementary Table 6. Summary of sequencing statistics resulting from the ChIP-seq data.
	File_Name	Target	Strain_principal_characteristic	Growth_ondition	Batch	Spike-in	nb Sequences	mode for average quality (trimmed)	mode for sequence length (trimmed)	%_trimmed_mapped	ratio of read alligned on sacCer
1	B4.B-IP106_8WG16	Rpb1	WT	RM	4	No	16191879	36	50	0.995204	0.0001
2	B4.B-IP1507_8WG16	Rpb1	sen1Δ	RM	4	No	17943544	36	50	0.994772	0.0001
3	B4.B-IP1496_8WG16	Rpb1	nab3Δ	RM	4	No	19608289	36	50	0.994907	0.0001
4	B4.B-IP1516_8WG16	Rpb1	dbl8Δ	RM	4	No	18795188	36	50	0.995161	0.0001
5	B4.B-IP1622_8WG16	Rpb1	sen1Δ dbl8Δ	RM	4	No	22913072	36	50	0.995075	0.0001
6	Bseb1-IP-FBY-106	Rpb1	WT	MM+thiamine	Lemay_2016	No	19220624	38	100	0.996243	0
7	Bseb1-IP-FBY-915	Rpb1	seb1Δ	MM+thiamine	Lemay_2016	No	12680145	38	100	0.9885	0.0001
8	B4.B-WCE1516	WCE	dbl8Δ	RM	4	No	3846932	36	50	0.994646	0.0017
9	B2.B-WCE_2016	WCE	dhp1Δ	MM+thiamine	2	Yes	4213813	38	50	0.99053	0.0869
10	B2.A-WCE_2016	WCE	dhp1Δ	MM+thiamine	2	Yes	10025500	38	50	0.989332	0.0839
11	B3.C-WCE_FBY2016_0-5	WCE	dhp1Δ	MM+thiamine	3	Yes	7938623	38	50	0.994666	0.0071
12	B3.C-WCE_FBY2016_10	WCE	dhp1Δ	MM+thiamine	3	Yes	6581985	38	50	0.993643	0.0805
13	B4.B-WCE1496	WCE	nab3Δ	RM	4	No	3648798	36	50	0.994674	0.0019
14	Bseb1-WCE-FBY-915	WCE	seb1Δ	MM+thiamine	Lemay_2016	No	10767885	38	100	0.995912	0.0004
15	B4.B-WCE1507	WCE	sen1Δ	RM	4	No	3763319	36	50	0.994599	0.0018
16	B4.B-WCE1622	WCE	sen1Δ dbl8Δ	RM	4	No	4428186	36	50	0.994233	0.0016
17	B1.B-IP_IgG_FBY_1970	Dhp1	WT	MM+thiamine	1	No	7517502	38	100	0.977878	0.0007
18	B2.C-IP_1983	Pcf11	WT	MM+thiamine	2	No	10292547	38	50	0.983343	0.0028
19	B1.B-IgG_FBY_1950	Rna14	WT	MM+thiamine	1	No	7956724	38	100	0.968914	0.0005
20	B1.B-IP_IgG_FBY_1956	Ysh1	WT	MM+thiamine	1	No	7379687	38	100	0.914789	0.0007
21	Bseb1-IP1858_R2	Seb1	WT	RM	Lemay_2016	No	4208784	37	76	0.991219	0.0001
22	Bseb1-IP1858_R1	Seb1	WT	RM	Lemay_2016	No	4208784	37	76	0.991219	0.0001
23	Bseb1-IP1858n2_R2	Seb1	WT	RM	Lemay_2016	No	5227002	37	76	0.991654	0.0002
24	Bseb1-IP1858n2_R1	Seb1	WT	RM	Lemay_2016	No	5227002	37	76	0.991654	0.0002
25	B4.A-IP2066_8WG16_Rapa4h	Rpb1	WT	MM+rapamycin	4	Yes	12936899	36	50	0.993376	0.0792
26	B1.C-IP_8WG16_0	Rpb1	WT	MM+thiamine	1	No	9268575	38	100	0.991397	0.0004
27	B2.B-IP_1995_8WG16	Rpb1	WT	MM+thiamine	2	Yes	9614203	38	50	0.989987	0.1107
28	B3.C-IP_FBY1995_8WG16_10	Rpb1	WT	MM+thiamine	3	Yes	17445643	38	50	0.994527	0.108
29	B2.B-IP_2016_8WG16	Rpb1	dhp1Δ	MM+thiamine	2	Yes	14150543	38	50	0.98648	0.1087
30	B3.C-IP_FBY2016_8WG16_10	Rpb1	dhp1Δ	MM+thiamine	3	Yes	14474288	38	50	0.993702	0.0957
31	B4.A-IP2110_8WG16_Rapa4h	Rpb1	ysh1Δ	MM+rapamycin	4	Yes	23275791	36	50	0.992686	0.0919
32	B1.A-IP_Rpb3-HA_FBY_1995	Rpb3-HA	WT	MM+thiamine	1	No	9508853	38	100	0.986618	0.0003
33	B3.C-IP_FBY1995_HA_0-5	Rpb3-HA	WT	MM+thiamine	3	Yes	20734277	38	50	0.987674	0.387
34	B3.C-IP_FBY2016_HA_0-5	Rpb3-HA	dhp1Δ	MM+thiamine	3	Yes	18823130	38	50	0.987899	0.3728
35	B2.A-IP_2016_Ser2P	Ser2P	dhp1Δ	MM+thiamine	2	Yes	12085610	38	50	0.987913	0.0612
36	B1.A-IP_Ser2P_FBY_1995	Ser2P	WT	MM+thiamine	1	No	9914477	38	100	0.990508	0.0002
37	B2.A-IP_1995_Ser2P	Ser2P	WT	MM+thiamine	2	Yes	11407531	38	50	0.985793	0.073
38	B2.A-IP_2016_Ser5P	Ser5P	dhp1Δ	MM+thiamine	2	Yes	11088848	38	50	0.987432	0.0484
39	B1.A-IP_Ser5P_FBY_1995	Ser5P	WT	MM+thiamine	1	No	9858405	38	100	0.991894	0.0001
40	B2.A-IP_1995_Ser5P	Ser5P	WT	MM+thiamine	2	Yes	16305375	38	50	0.990158	0.0426
41	B2.B-IP_2016_Ser7P	Ser7P	dhp1Δ	MM+thiamine	2	Yes	8187508	38	50	0.979624	0.0453
42	B1.A-IP_Ser7P_FBY_1995	Ser7P	WT	MM+thiamine	1	No	10170981	38	100	0.988212	0.0001
43	B2.B-IP_1995_Ser7P	Ser7P	WT	MM+thiamine	2	Yes	8661712	38	50	0.987599	0.0397
44	B2.B-IP_2016_Tyr1P	Tyr1P	dhp1Δ	MM+thiamine	2	Yes	8226112	38	50	0.988256	0.1337
45	B1.A-IP_Tyr1_FBY_1995	Tyr1P	WT	MM+thiamine	1	No	9792849	38	100	0.988397	0.0002
46	B2.B-IP_1995_Tyr1P	Tyr1P	WT	MM+thiamine	2	Yes	7895379	38	50	0.990158	0.1807
47	B4.A-WCE2066_Rapa4h	WCE	WT	MM+rapamycin	4	Yes	4074974	36	50	0.99256	0.0844
48	B1.B-WCE_FBY_1950	WCE	WT	MM+thiamine	1	No	7014189	38	100	0.991725	0.0012
49	B1.B-WCE_FBY_1970	WCE	WT	MM+thiamine	1	No	8024402	38	100	0.988139	0.0005
50	B1.B-WCE_FBY_1956	WCE	WT	MM+thiamine	1	No	9181380	38	100	0.988779	0.0006
51	B1.C-WCE_0	WCE	WT	MM+thiamine	1	No	5948929	38	100	0.99377	0.0008
52	B1.A-WCE_Rpb3-HA_FBY_1995	WCE	WT	MM+thiamine	1	No	8638436	38	100	0.990114	0.0004
53	B1.A-WCE_FBY_1995	WCE	WT	MM+thiamine	1	No	8119958	38	100	0.991063	0.0006
54	B2.C-WCE_1983	WCE	WT	MM+thiamine	2	No	2828190	38	50	0.987826	0.0027
55	B2.B-WCE_1995	WCE	WT	MM+thiamine	2	Yes	5496236	38	50	0.989365	0.0774
56	B2.A-WCE_1995	WCE	WT	MM+thiamine	2	Yes	5010492	38	50	0.988427	0.0773
57	B3.C-WCE_FBY1995_0-5	WCE	WT	MM+thiamine	3	Yes	7880001	38	50	0.994737	0.0066
58	B3.C-WCE_FBY1995_10	WCE	WT	MM+thiamine	3	Yes	7325243	38	50	0.992768	0.0785
59	Bseb1-WCE-FBY-106	WCE	WT	MM+thiamine	Lemay_2016	No	15514838	38	100	0.995567	0.0004
60	B4.B-WCE106	WCE	WT	RM	4	No	4784873	36	50	0.993372	0.0017
61	Bseb1-WCEFBY1858n2_R2	WCE	WT	RM	Lemay_2016	No	5574952	37	76	0.994864	0.0002
62	Bseb1-WCEFBY1858n2_R1	WCE	WT	RM	Lemay_2016	No	5574952	37	76	0.994864	0.0002
63	Bseb1-WCEFBY1858_R2	WCE	WT	RM	Lemay_2016	No	4568028	37	76	0.994654	0.0001
64	Bseb1-WCEFBY1858_R1	WCE	WT	RM	Lemay_2016	No	4568028	37	76	0.994654	0.0001
65	B4.A-WCE2110_Rapa4h	WCE	ysh1Δ	MM+rapamycin	4	Yes	5054586	36	50	0.992532	0.0813
